# Supplementary material for: Polygenic Score Approach to Predicting Risk of Metabolic Syndrome
Source: Genes (Basel). 2024 Dec 26;16(1):22. doi: 10.3390/genes16010022 (PMC11764775; doi:10.3390/genes16010022)
Supplement: Supplementary file 1 [file genes-16-00022-s001.zip › Supplementary_Tables.xlsx]

## Sheet: S1
Supplementary Table S1. Associations between studied loci and metabolic syndrome
Chr	Position GRCh38	Gene	SNV	EA	MA	MAF		PHWE	OR (95%CIOR)	P	PFDR
						Control	MetS
1	12207208	TNFRSF1B	rs1061624	A	G	0.51	0.47	0.088	1.32 (1.04-1.69)	0.02186	0.04857
1	23192984	HTR1D	rs623988	G	A	0.29	0.27	0.465	1.04 (0.79-1.35)	0.7946	0.9049
1	65570758	LEPR	rs1137100	G	G	0.21	0.29	0.294	1.53 (1.17-2.01)	0.002129	0.007096
1	159715306	CRP	rs2794521	C	C	0.21	0.29	0.546	1.51 (1.16-1.97)	0.00204	0.007096
1	177944384	SEC16B	rs10913469	T	C	0.23	0.17	0.197	1.76 (1.3-2.38)	0.0002288	0.001144
2	634905	TMEM18	rs6548238	T	T	0.13	0.17	0.084	1.16 (0.85-1.58)	0.362	0.4994
2	24822088	ADCY3	rs17799872	A	A	0.08	0.13	0.498	1.57 (1.08-2.29)	0.01758	0.04136
2	218135587	CXCR2	rs2230054	C	T	0.44	0.42	0.684	1.03 (0.81-1.29)	0.8265	0.9049
3	10289773	GHRL	rs696217	A	A	0.08	0.14	0.479	1.89 (1.33-2.68)	0.0003671	0.001632
3	87975836	HTR1F	rs56398417	C	T	0.16	0.13	0.061	1.25 (0.88-1.77)	0.2133	0.3408
3	159988493	IL12A	rs2243115	G	G	0.11	0.11	0.599	1.06 (0.71-1.58)	0.7658	0.9009
3	159995680	IL12A	rs568408	A	A	0.2	0.25	0.055	1.37 (1.01-1.84)	0.03993	0.08407
3	185811292	IGF2BP2	rs1470579	A	C	0.21	0.2	0.538	1.06 (0.81-1.38)	0.6807	0.8509
4	46327706	GABRA2	rs279845	T	A	0.42	0.42	0.278	1.02 (0.77-1.36)	0.8823	0.9049
4	73740307	CXCL8	rs4073	A	A	0.33	0.33	0.648	1.02 (0.8-1.3)	0.8713	0.9049
4	155214524	NPY2R	rs1047214	C	T	0.52	0.38	0.067	2.12 (1.64-2.74)	7.474e-09	1.495e-07
5	143399010	NR3C1	rs41423247	G	G	0.29	0.33	0.088	1.2 (0.95-1.51)	0.1266	0.2202
5	159328122	IL12B	rs3212217	C	C	0.15	0.15	0.654	1.02 (0.74-1.41)	0.9148	0.9148
6	20652486	CDKAL1	rs9295474	C	G	0.36	0.16	0.827	2.63 (1.97-3.5)	4.467e-11	1.787e-09
6	77462543	HTR1B	rs6296	C	C	0.21	0.24	0.441	1.12 (0.86-1.47)	0.3904	0.5205
7	24283791	NPY	rs16147	C	T	0.46	0.43	0.07	1.14 (0.92-1.42)	0.2385	0.3408
8	19958727	LPL	rs295	C	C	0.25	0.35	0.789	1.46 (1.16-1.85)	0.001506	0.006023
10	67907144	SIRT1	rs3818292	G	G	0.21	0.28	0.364	1.39 (1.07-1.81)	0.01361	0.03403
10	111076745	ADRA2A	rs1800544	G	G	0.14	0.25	0.145	2.18 (1.62-2.95)	2.981e-07	3.975e-06
11	27673288	BDNF	rs11030107	G	G	0.13	0.23	0.515	1.9 (1.38-2.61)	7.49e-05	0.0004994
11	46385217	CHRM4	rs2067482	C	T	0.08	0.04	1	2.29 (1.34-3.9)	0.002391	0.007356
11	62910834	CHRM1	rs2067477	A	A	0.04	0.12	1	3.08 (1.91-4.97)	3.766e-06	3.013e-05
11	68433827	LRP5	rs3736228	T	T	0.08	0.11	0.502	1.39 (0.95-2.05)	0.09393	0.1834
11	78285357	GAB2	rs10793294	A	C	0.36	0.36	0.053	1.02 (0.8-1.3)	0.8556	0.9049
11	113400106	ANKK1	rs1800497	C	T	0.19	0.16	0.1	1.19 (0.9-1.57)	0.2303	0.3408
11	113975284	HTR3A	rs1062613	T	T	0.19	0.3	0.068	2.01 (1.5-2.69)	2.3e-06	2.3e-05
13	46895805	HTR2A	rs6313	A	A	0.47	0.52	0.065	1.2 (0.9-1.6)	0.2087	0.3408
14	104772855	AKT1	rs2494732	C	C	0.44	0.48	0.295	1.15 (0.91-1.46)	0.2337	0.3408
14	104803442	ZBTB42	rs3803300	A	A	0.03	0.07	1	2.34 (1.32-4.16)	0.003683	0.00982
15	32029282	CHRNA7	rs3826029	C	A	0.19	0.18	0.076	1.06 (0.78-1.45)	0.7098	0.8604
15	78596058	CHRNA3	rs578776	T	T	0.2	0.24	0.083	1.3 (0.95-1.78)	0.1009	0.1834
15	78631645	CHRNB4	rs17487223	T	T	0.36	0.38	0.383	1.09 (0.87-1.38)	0.4459	0.5754
16	53786615	FTO	rs9939609	A	A	0.18	0.27	0.607	1.72 (1.3-2.27)	0.0001516	0.000866
19	45669311	GIPR	rs2302382	C	A	0.23	0.16	0.391	1.55 (1.16-2.08)	0.003459	0.00982
23	114731326	HTR2C	rs6318	C	C	0.09	0.14	0.681	1.43 (0.94-2.17)	0.09793	0.1834
	Legend: Chr – chromosome; GRCh38 ‒ Genome Reference Consortium Human Build 38; SNV ‒ single nucleotide variant; MA - minor allele; EA - effect allele; MAF ‒ minor allele frequency; PHWE ‒ level of significance for the Hardy-Weinberg procedure (in the control group); OR ‒ odds ratio; 95%CIOR ‒ 95% confidence interval for the odds ratio; P ‒ level of significance; PFDR ‒ level of significance with …

## Sheet: S2
Supplementary Table S2. Associations between studied loci and metabolic syndrome endophenotypes
Phenotype	Chr	Position GRCh38	Gene	rsID	EA	MA	Beta	SE	L95	U95	P	PFDR	Group	Cluster
Albumin	4	155214524	NPY2R	rs1047214	C	T	0.338956	0.453398	-0.549687	1.2276	0.455435	0.953451	Kidney function	Neurotransmitters
Weight	4	155214524	NPY2R	rs1047214	C	T	-0.257451	0.456094	-1.15138	0.636478	0.57296	0.84883	Anthropometric	Neurotransmitters
Triglycerides	4	155214524	NPY2R	rs1047214	C	T	0.0193096	0.0462999	-0.0714366	0.110056	0.67701	0.977811	Lipid	Neurotransmitters
Urea	4	155214524	NPY2R	rs1047214	C	T	0.0366276	0.173147	-0.302734	0.37599	0.832644	0.980569	Kidney function	Neurotransmitters
Systolic blood pressure	4	155214524	NPY2R	rs1047214	C	T	1.44067	1.09968	-0.714666	3.59601	0.191422	0.876391	Blood pressure	Neurotransmitters
Pulse pressure	4	155214524	NPY2R	rs1047214	C	T	1.01199	1.07452	-1.09402	3.11801	0.347236	0.940245	Blood pressure	Neurotransmitters
Mean arterial pressure	4	155214524	NPY2R	rs1047214	C	T	0.731118	0.571026	-0.388073	1.85031	0.201655	0.896246	Blood pressure	Neurotransmitters
Microalbumin	4	155214524	NPY2R	rs1047214	C	T	0.342997	1.21227	-2.033	2.719	0.777467	0.863852	Kidney function	Neurotransmitters
HOMA IR	4	155214524	NPY2R	rs1047214	C	T	0.0778528	0.222352	-0.357949	0.513654	0.726544	0.906247	Glycaemic	Neurotransmitters
High density lipoprotein	4	155214524	NPY2R	rs1047214	C	T	0.000495965	0.0115188	-0.0220805	0.0230724	0.965692	0.965692	Lipid	Neurotransmitters
Fibrinogen	4	155214524	NPY2R	rs1047214	C	T	0.0836881	0.134438	-0.179805	0.347182	0.534199	0.831074	Liver function	Neurotransmitters
Gamma glutamyl transferase	4	155214524	NPY2R	rs1047214	C	T	0.805376	1.41864	-1.9751	3.58585	0.570759	0.878091	Liver function	Neurotransmitters
Erythrocyte sedimentation rate	4	155214524	NPY2R	rs1047214	C	T	-0.171373	0.903108	-1.94143	1.59869	0.849658	0.971038	Inflammation	Neurotransmitters
Creatinine	4	155214524	NPY2R	rs1047214	C	T	-1.34531	1.75483	-4.7847	2.09409	0.444051	0.833816	Kidney function	Neurotransmitters
Alanine aminotransferase	4	155214524	NPY2R	rs1047214	C	T	0.195245	1.06599	-1.89406	2.28455	0.854828	0.974653	Liver function	Neurotransmitters
Waist-hip ratio	4	155214524	NPY2R	rs1047214	C	T	-0.00187136	0.00368737	-0.00909847	0.00535575	0.612265	0.83459	Anthropometric	Neurotransmitters
Body mass index	4	155214524	NPY2R	rs1047214	C	T	-0.0436618	0.21427	-0.463623	0.376299	0.838705	0.986712	Anthropometric	Neurotransmitters
Waist circumference	4	155214524	NPY2R	rs1047214	C	T	0.451711	0.859388	-1.23266	2.13608	0.599636	0.836707	Anthropometric	Neurotransmitters
Tumor necrosis factor alpha	4	155214524	NPY2R	rs1047214	C	T	-0.603422	1.25069	-3.05472	1.84788	0.629908	0.785493	Inflammation	Neurotransmitters
Postprandial glucose	4	155214524	NPY2R	rs1047214	C	T	0.0910309	0.213562	-0.327543	0.509605	0.670306	0.97429	Glycaemic	Neurotransmitters
Postprandial insulin	4	155214524	NPY2R	rs1047214	C	T	0.257455	0.997835	-1.69827	2.21317	0.796617	0.992548	Glycaemic	Neurotransmitters
Sodium	4	155214524	NPY2R	rs1047214	C	T	-0.558578	0.398649	-1.33992	0.222759	0.162447	0.812236	Kidney function	Neurotransmitters
Potassium	4	155214524	NPY2R	rs1047214	C	T	-0.0265328	0.032713	-0.0906491	0.0375835	0.41812	0.956218	Kidney function	Neurotransmitters
Height	4	155214524	NPY2R	rs1047214	C	T	0.0461214	0.54555	-1.02314	1.11538	0.932696	0.99765	Anthropometric	Neurotransmitters
Hip circumference	4	155214524	NPY2R	rs1047214	C	T	0.677385	0.739596	-0.772197	2.12697	0.360643	0.901607	Anthropometric	Neurotransmitters
HbA1c	4	155214524	NPY2R	rs1047214	C	T	0.0732205	0.0918259	-0.106755	0.253196	0.426016	0.696563	Glycaemic	Neurotransmitters
Fasting glucose	4	155214524	NPY2R	rs1047214	C	T	0.161049	0.118084	-0.0703923	0.39249	0.173889	0.748393	Glycaemic	Neurotransmitters
C-reactive protein	4	155214524	NPY2R	rs1047214	C	T	0.0776499	0.169984	-0.255513	0.410813	0.648221	0.824099	Inflammation	Neurotransmitters
Aspartate aminotransferase	4	155214524	NPY2R	rs1047214	C	T	0.550969	1.02844	-1.46473	2.56667	0.592637	0.94505	Liver function	Neurotransmitters
Diastolic blood pressure	4	155214524	NPY2R	rs1047214	C	T	0.428676	0.518328	-0.587228	1.44458	0.409038	0.973026	Blood pressure	Neurotransmitters
Total cholesterol	4	155214524	NPY2R	rs1047214	C	T	-0.158176	0.0651029	-0.285776	-0.0305768	0.0158457	0.633827	Lipid	Neurotransmitters
Low density lipoprotein	4	155214524	NPY2R	rs1047214	C	T	-0.0115803	0.0179141	-0.0466912	0.0235306	0.518613	0.819882	Lipid	Neurotransmitters
Fasting insulin	4	155214524	NPY2R	rs1047214	C	T	0.185365	0.657829	-1.10396	1.47469	0.778351	0.995134	Glycaemic	Neurotransmitters
Urea	1	12207208	TNFRSF1B	rs1061624	A	G	-0.0611462	0.174287	-0.402743	0.280451	0.726018	0.980569	Kidney function	Inflammatory mediators
Waist circumference	1	12207208	TNFRSF1B	rs1061624	A	G	-1.74513	0.831007	-3.37388	-0.11639	0.0367667	0.490222	Anthropometric	Inflammatory mediators
Triglycerides	1	12207208	TNFRSF1B	rs1061624	A	G	-0.00620665	0.0468656	-0.0980615	0.0856482	0.894751	0.977811	Lipid	Inflammatory mediators
Microalbumin	1	12207208	TNFRSF1B	rs1061624	A	G	-0.688685	1.20285	-3.04622	1.66885	0.567486	0.78049	Kidney function	Inflammatory mediators
Sodium	1	12207208	TNFRSF1B	rs1061624	A	G	0.617305	0.401028	-0.168696	1.40331	0.125042	0.714523	Kidney function	Inflammatory mediators
Mean arterial pressure	1	12207208	TNFRSF1B	rs1061624	A	G	0.350035	0.544843	-0.717838	1.41791	0.521194	0.937419	Blood pressure	Inflammatory mediators
Gamma glutamyl transferase	1	12207208	TNFRSF1B	rs1061624	A	G	-1.16785	1.33018	-3.77495	1.43925	0.380838	0.860452	Liver function	Inflammatory mediators
HbA1c	1	12207208	TNFRSF1B	rs1061624	A	G	-0.080921	0.0934107	-0.264003	0.102161	0.387195	0.696563	Glycaemic	Inflammatory mediators
Fibrinogen	1	12207208	TNFRSF1B	rs1061624	A	G	-0.0726795	0.137084	-0.341359	0.196	0.596474	0.831074	Liver function	Inflammatory mediators
Aspartate aminotransferase	1	12207208	TNFRSF1B	rs1061624	A	G	-0.0867118	1.03362	-2.11256	1.93914	0.933212	0.965205	Liver function	Inflammatory mediators
Body mass index	1	12207208	TNFRSF1B	rs1061624	A	G	-0.288905	0.213984	-0.708306	0.130495	0.178242	0.702008	Anthropometric	Inflammatory mediators
Creatinine	1	12207208	TNFRSF1B	rs1061624	A	G	-0.984234	1.7035	-4.32304	2.35457	0.563958	0.853656	Kidney function	Inflammatory mediators
Weight	1	12207208	TNFRSF1B	rs1061624	A	G	-0.654417	0.468682	-1.57302	0.264184	0.163912	0.72863	Anthropometric	Inflammatory mediators
Waist-hip ratio	1	12207208	TNFRSF1B	rs1061624	A	G	-0.00622331	0.00366052	-0.0133978	0.000951187	0.0903996	0.354894	Anthropometric	Inflammatory mediators
Postprandial insulin	1	12207208	TNFRSF1B	rs1061624	A	G	0.194407	0.999441	-1.76446	2.15328	0.845936	0.992548	Glycaemic	Inflammatory mediators
Systolic blood pressure	1	12207208	TNFRSF1B	rs1061624	A	G	0.375524	1.05233	-1.687	2.43805	0.721517	0.990861	Blood pressure	Inflammatory mediators
Pulse pressure	1	12207208	TNFRSF1B	rs1061624	A	G	0.0693373	1.00702	-1.90438	2.04305	0.945163	0.972342	Blood pressure	Inflammatory mediators
Postprandial glucose	1	12207208	TNFRSF1B	rs1061624	A	G	-0.111324	0.23527	-0.572444	0.349797	0.636518	0.97429	Glycaemic	Inflammatory mediators
Hip circumference	1	12207208	TNFRSF1B	rs1061624	A	G	-1.04689	0.72469	-2.46726	0.373476	0.149868	0.753501	Anthropometric	Inflammatory mediators
HOMA IR	1	12207208	TNFRSF1B	rs1061624	A	G	-0.189521	0.252653	-0.684712	0.30567	0.453911	0.906247	Glycaemic	Inflammatory mediators
Albumin	1	12207208	TNFRSF1B	rs1061624	A	G	0.315139	0.461419	-0.589227	1.2195	0.495277	0.953451	Kidney function	Inflammatory mediators
Alanine aminotransferase	1	12207208	TNFRSF1B	rs1061624	A	G	0.66341	1.01554	-1.32702	2.65384	0.514214	0.874981	Liver function	Inflammatory mediators
Diastolic blood pressure	1	12207208	TNFRSF1B	rs1061624	A	G	0.306187	0.479631	-0.633872	1.24625	0.523835	0.973026	Blood pressure	Inflammatory mediators
Erythrocyte sedimentation rate	1	12207208	TNFRSF1B	rs1061624	A	G	-0.306968	0.905049	-2.08083	1.46689	0.734775	0.956543	Inflammation	Inflammatory mediators
Fasting glucose	1	12207208	TNFRSF1B	rs1061624	A	G	-0.170963	0.133591	-0.432796	0.0908695	0.201862	0.748393	Glycaemic	Inflammatory mediators
C-reactive protein	1	12207208	TNFRSF1B	rs1061624	A	G	-0.126584	0.16997	-0.459719	0.20655	0.457151	0.795045	Inflammation	Inflammatory mediators
Total cholesterol	1	12207208	TNFRSF1B	rs1061624	A	G	-0.0602078	0.0674153	-0.192339	0.0719237	0.3727	0.978693	Lipid	Inflammatory mediators
Low density lipoprotein	1	12207208	TNFRSF1B	rs1061624	A	G	0.0117951	0.017964	-0.0234137	0.0470039	0.512066	0.819882	Lipid	Inflammatory mediators
Tumor necrosis factor alpha	1	12207208	TNFRSF1B	rs1061624	A	G	-1.5611	1.24198	-3.99533	0.873138	0.209991	0.765369	Inflammation	Inflammatory mediators
Height	1	12207208	TNFRSF1B	rs1061624	A	G	0.117108	0.547969	-0.956891	1.19111	0.830951	0.99765	Anthropometric	Inflammatory mediators
High density lipoprotein	1	12207208	TNFRSF1B	rs1061624	A	G	-0.0170672	0.0113827	-0.0393768	0.00524242	0.135078	0.640784	Lipid	Inflammatory mediators
Fasting insulin	1	12207208	TNFRSF1B	rs1061624	A	G	0.0286569	0.68911	-1.32197	1.37929	0.966864	0.995134	Glycaemic	Inflammatory mediators
Potassium	1	12207208	TNFRSF1B	rs1061624	A	G	0.103787	0.0330564	0.0389978	0.168577	0.00190232	0.0601602	Kidney function	Inflammatory mediators
Urea	11	113975284	HTR3A	rs1062613	C	T	0.202236	0.204794	-0.199152	0.603625	0.324407	0.980569	Kidney function	Neurotransmitters
Waist-hip ratio	11	113975284	HTR3A	rs1062613	C	T	-0.00222395	0.00422175	-0.0104984	0.00605052	0.59884	0.83459	Anthropometric	Neurotransmitters
Microalbumin	11	113975284	HTR3A	rs1062613	C	T	-0.784759	1.37067	-3.47123	1.90171	0.567506	0.78049	Kidney function	Neurotransmitters
Mean arterial pressure	11	113975284	HTR3A	rs1062613	C	T	-0.433898	0.649644	-1.70718	0.83938	0.504854	0.937419	Blood pressure	Neurotransmitters
Aspartate aminotransferase	11	113975284	HTR3A	rs1062613	C	T	0.211994	1.18158	-2.10385	2.52784	0.857765	0.965205	Liver function	Neurotransmitters
Body mass index	11	113975284	HTR3A	rs1062613	C	T	0.0773672	0.240421	-0.393848	0.548583	0.747891	0.975499	Anthropometric	Neurotransmitters
Alanine aminotransferase	11	113975284	HTR3A	rs1062613	C	T	1.02245	1.20936	-1.34786	3.39276	0.398721	0.874981	Liver function	Neurotransmitters
Diastolic blood pressure	11	113975284	HTR3A	rs1062613	C	T	0.491389	0.597774	-0.680226	1.663	0.411895	0.973026	Blood pressure	Neurotransmitters
Erythrocyte sedimentation rate	11	113975284	HTR3A	rs1062613	C	T	-0.200919	1.02397	-2.20786	1.80602	0.844611	0.971038	Inflammation	Neurotransmitters
Triglycerides	11	113975284	HTR3A	rs1062613	C	T	-0.0108883	0.0528306	-0.114434	0.0926578	0.836892	0.977811	Lipid	Neurotransmitters
Weight	11	113975284	HTR3A	rs1062613	C	T	0.734998	0.515306	-0.274984	1.74498	0.1551	0.72863	Anthropometric	Neurotransmitters
Postprandial glucose	11	113975284	HTR3A	rs1062613	C	T	-0.0383256	0.233981	-0.496921	0.42027	0.870031	0.97429	Glycaemic	Neurotransmitters
Postprandial insulin	11	113975284	HTR3A	rs1062613	C	T	2.12976	1.13624	-0.0972192	4.35674	0.0621157	0.354947	Glycaemic	Neurotransmitters
Waist circumference	11	113975284	HTR3A	rs1062613	C	T	0.648872	0.97156	-1.25535	2.55309	0.504875	0.808204	Anthropometric	Neurotransmitters
Pulse pressure	11	113975284	HTR3A	rs1062613	C	T	-2.69098	1.19703	-5.03712	-0.344842	0.0255052	0.510104	Blood pressure	Neurotransmitters
Fibrinogen	11	113975284	HTR3A	rs1062613	C	T	0.0725124	0.155598	-0.232455	0.37748	0.641631	0.831074	Liver function	Neurotransmitters
Gamma glutamyl transferase	11	113975284	HTR3A	rs1062613	C	T	-0.71934	1.59833	-3.85201	2.41333	0.653084	0.902893	Liver function	Neurotransmitters
HbA1c	11	113975284	HTR3A	rs1062613	C	T	0.196032	0.104482	-0.00874796	0.400813	0.0618676	0.483538	Glycaemic	Neurotransmitters
Creatinine	11	113975284	HTR3A	rs1062613	C	T	3.10548	2.0089	-0.83189	7.04285	0.123484	0.548816	Kidney function	Neurotransmitters
C-reactive protein	11	113975284	HTR3A	rs1062613	C	T	0.501683	0.191742	0.125875	0.877491	0.00946105	0.0946105	Inflammation	Neurotransmitters
Height	11	113975284	HTR3A	rs1062613	C	T	0.535238	0.623928	-0.687638	1.75811	0.391848	0.870774	Anthropometric	Neurotransmitters
Hip circumference	11	113975284	HTR3A	rs1062613	C	T	0.936259	0.819045	-0.669039	2.54156	0.254156	0.86275	Anthropometric	Neurotransmitters
Fasting glucose	11	113975284	HTR3A	rs1062613	C	T	0.0664905	0.133258	-0.194691	0.327672	0.618274	0.748393	Glycaemic	Neurotransmitters
Fasting insulin	11	113975284	HTR3A	rs1062613	C	T	0.613372	0.753785	-0.86402	2.09076	0.416628	0.995134	Glycaemic	Neurotransmitters
Low density lipoprotein	11	113975284	HTR3A	rs1062613	C	T	-0.0120913	0.0203231	-0.0519239	0.0277413	0.552447	0.819882	Lipid	Neurotransmitters
Total cholesterol	11	113975284	HTR3A	rs1062613	C	T	0.0497171	0.0771976	-0.101587	0.201022	0.520188	0.978693	Lipid	Neurotransmitters
Sodium	11	113975284	HTR3A	rs1062613	C	T	0.239071	0.443289	-0.62976	1.1079	0.590183	0.979307	Kidney function	Neurotransmitters
Albumin	11	113975284	HTR3A	rs1062613	C	T	0.213019	0.51961	-0.805398	1.23144	0.682209	0.953451	Kidney function	Neurotransmitters
High density lipoprotein	11	113975284	HTR3A	rs1062613	C	T	0.0156208	0.0129525	-0.00976556	0.0410072	0.229026	0.65436	Lipid	Neurotransmitters
Tumor necrosis factor alpha	11	113975284	HTR3A	rs1062613	C	T	0.809473	1.38313	-1.90141	3.52036	0.558943	0.785493	Inflammation	Neurotransmitters
HOMA IR	11	113975284	HTR3A	rs1062613	C	T	0.210961	0.267428	-0.313188	0.735111	0.430993	0.906247	Glycaemic	Neurotransmitters
Potassium	11	113975284	HTR3A	rs1062613	C	T	0.0315257	0.0371899	-0.0413652	0.104417	0.397471	0.956218	Kidney function	Neurotransmitters
Systolic blood pressure	11	113975284	HTR3A	rs1062613	C	T	-2.19959	1.22757	-4.60558	0.206404	0.0744532	0.744532	Blood pressure	Neurotransmitters
C-reactive protein	11	78285357	GAB2	rs10793294	A	C	0.0569643	0.172603	-0.281331	0.395259	0.741689	0.824099	Inflammation	Adiposity
Diastolic blood pressure	11	78285357	GAB2	rs10793294	A	C	0.275378	0.520899	-0.745566	1.29632	0.597575	0.973026	Blood pressure	Adiposity
Gamma glutamyl transferase	11	78285357	GAB2	rs10793294	A	C	1.00134	1.39378	-1.73042	3.73309	0.473249	0.860452	Liver function	Adiposity
Weight	11	78285357	GAB2	rs10793294	A	C	0.453968	0.484763	-0.496149	1.40409	0.350051	0.72863	Anthropometric	Adiposity
Triglycerides	11	78285357	GAB2	rs10793294	A	C	0.00733664	0.0489592	-0.0886216	0.103295	0.881018	0.977811	Lipid	Adiposity
Waist-hip ratio	11	78285357	GAB2	rs10793294	A	C	0.00140602	0.00364574	-0.0057395	0.00855153	0.700119	0.83459	Anthropometric	Adiposity
Erythrocyte sedimentation rate	11	78285357	GAB2	rs10793294	A	C	0.393395	0.909303	-1.38881	2.1756	0.665705	0.9262	Inflammation	Adiposity
Fasting glucose	11	78285357	GAB2	rs10793294	A	C	-0.0796153	0.123633	-0.321932	0.162702	0.520267	0.748393	Glycaemic	Adiposity
Fibrinogen	11	78285357	GAB2	rs10793294	A	C	0.0825225	0.137439	-0.186853	0.351898	0.548835	0.831074	Liver function	Adiposity
Alanine aminotransferase	11	78285357	GAB2	rs10793294	A	C	-0.348742	1.0914	-2.48785	1.79037	0.749622	0.974653	Liver function	Adiposity
Aspartate aminotransferase	11	78285357	GAB2	rs10793294	A	C	0.529238	1.08457	-1.59647	2.65495	0.626053	0.94505	Liver function	Adiposity
Body mass index	11	78285357	GAB2	rs10793294	A	C	-0.000727873	0.21472	-0.421572	0.420116	0.997298	0.997298	Anthropometric	Adiposity
Fasting insulin	11	78285357	GAB2	rs10793294	A	C	0.162605	0.67843	-1.16709	1.4923	0.810802	0.995134	Glycaemic	Adiposity
Height	11	78285357	GAB2	rs10793294	A	C	0.540686	0.55132	-0.539882	1.62125	0.327808	0.804195	Anthropometric	Adiposity
Hip circumference	11	78285357	GAB2	rs10793294	A	C	-0.401116	0.716261	-1.80496	1.00273	0.576037	0.921659	Anthropometric	Adiposity
HbA1c	11	78285357	GAB2	rs10793294	A	C	-0.0789339	0.0928812	-0.260978	0.10311	0.396339	0.696563	Glycaemic	Adiposity
Creatinine	11	78285357	GAB2	rs10793294	A	C	1.28784	1.81547	-2.27042	4.8461	0.478844	0.833816	Kidney function	Adiposity
Albumin	11	78285357	GAB2	rs10793294	A	C	-0.504774	0.474205	-1.4342	0.424651	0.288281	0.953451	Kidney function	Adiposity
Mean arterial pressure	11	78285357	GAB2	rs10793294	A	C	0.166727	0.576469	-0.963132	1.29659	0.772685	0.952043	Blood pressure	Adiposity
Urea	11	78285357	GAB2	rs10793294	A	C	-0.0102551	0.185891	-0.374595	0.354085	0.956055	0.980569	Kidney function	Adiposity
HOMA IR	11	78285357	GAB2	rs10793294	A	C	-0.0534526	0.244384	-0.532435	0.42553	0.827067	0.925224	Glycaemic	Adiposity
High density lipoprotein	11	78285357	GAB2	rs10793294	A	C	-0.0144406	0.0116477	-0.0372697	0.00838853	0.216372	0.65436	Lipid	Adiposity
Low density lipoprotein	11	78285357	GAB2	rs10793294	A	C	0.0161648	0.0157742	-0.014752	0.0470817	0.306595	0.819882	Lipid	Adiposity
Microalbumin	11	78285357	GAB2	rs10793294	A	C	0.799082	1.23917	-1.62964	3.2278	0.51969	0.78049	Kidney function	Adiposity
Postprandial insulin	11	78285357	GAB2	rs10793294	A	C	0.812531	1.03627	-1.21852	2.84359	0.433826	0.992548	Glycaemic	Adiposity
Systolic blood pressure	11	78285357	GAB2	rs10793294	A	C	0.0128594	1.12138	-2.185	2.21071	0.990861	0.990861	Blood pressure	Adiposity
Pulse pressure	11	78285357	GAB2	rs10793294	A	C	-0.262519	1.09508	-2.40883	1.88379	0.810766	0.972342	Blood pressure	Adiposity
Postprandial glucose	11	78285357	GAB2	rs10793294	A	C	-0.00757658	0.234823	-0.467822	0.452669	0.97429	0.97429	Glycaemic	Adiposity
Total cholesterol	11	78285357	GAB2	rs10793294	A	C	0.0962715	0.0699996	-0.0409253	0.233468	0.170427	0.759998	Lipid	Adiposity
Sodium	11	78285357	GAB2	rs10793294	A	C	0.189982	0.40152	-0.596983	0.976948	0.636568	0.979307	Kidney function	Adiposity
Potassium	11	78285357	GAB2	rs10793294	A	C	-0.0333583	0.0345356	-0.101047	0.0343304	0.335146	0.956218	Kidney function	Adiposity
Tumor necrosis factor alpha	11	78285357	GAB2	rs10793294	A	C	2.25127	1.25755	-0.213493	4.71603	0.0747914	0.747914	Inflammation	Adiposity
Waist circumference	11	78285357	GAB2	rs10793294	A	C	-0.308742	0.818156	-1.9123	1.29481	0.706266	0.882832	Anthropometric	Adiposity
Erythrocyte sedimentation rate	1	177944384	SEC16B	rs10913469	T	C	-1.13888	1.27425	-3.63635	1.3586	0.372232	0.896576	Inflammation	Adiposity
Fasting glucose	1	177944384	SEC16B	rs10913469	T	C	-0.227138	0.177239	-0.574519	0.120243	0.201084	0.748393	Glycaemic	Adiposity
C-reactive protein	1	177944384	SEC16B	rs10913469	T	C	0.434855	0.228236	-0.0124796	0.882189	0.0577859	0.385239	Inflammation	Adiposity
Diastolic blood pressure	1	177944384	SEC16B	rs10913469	T	C	-1.20811	0.697811	-2.5758	0.159569	0.0845252	0.768393	Blood pressure	Adiposity
Microalbumin	1	177944384	SEC16B	rs10913469	T	C	1.15216	1.66734	-2.11577	4.4201	0.490137	0.78049	Kidney function	Adiposity
Fasting insulin	1	177944384	SEC16B	rs10913469	T	C	2.61706	0.905548	0.842222	4.3919	0.00415901	0.0554535	Glycaemic	Adiposity
High density lipoprotein	1	177944384	SEC16B	rs10913469	T	C	0.0275604	0.0160402	-0.0038779	0.0589987	0.086885	0.579234	Lipid	Adiposity
Fibrinogen	1	177944384	SEC16B	rs10913469	T	C	0.173549	0.186182	-0.19136	0.538458	0.352077	0.828417	Liver function	Adiposity
Mean arterial pressure	1	177944384	SEC16B	rs10913469	T	C	-0.582878	0.78657	-2.12453	0.95877	0.459305	0.937419	Blood pressure	Adiposity
HOMA IR	1	177944384	SEC16B	rs10913469	T	C	0.575797	0.332103	-0.0751137	1.22671	0.0840764	0.617977	Glycaemic	Adiposity
Creatinine	1	177944384	SEC16B	rs10913469	T	C	0.374586	2.40983	-4.34859	5.09776	0.876588	0.985818	Kidney function	Adiposity
Pulse pressure	1	177944384	SEC16B	rs10913469	T	C	2.07888	1.44466	-0.752598	4.91036	0.151288	0.940245	Blood pressure	Adiposity
Height	1	177944384	SEC16B	rs10913469	T	C	-0.970501	0.75575	-2.45174	0.510741	0.200168	0.804195	Anthropometric	Adiposity
Postprandial insulin	1	177944384	SEC16B	rs10913469	T	C	2.30908	1.36308	-0.362503	4.98066	0.0913938	0.365575	Glycaemic	Adiposity
Sodium	1	177944384	SEC16B	rs10913469	T	C	-0.405431	0.552924	-1.48914	0.678281	0.464031	0.979307	Kidney function	Adiposity
Potassium	1	177944384	SEC16B	rs10913469	T	C	0.00800382	0.0472761	-0.0846557	0.100663	0.865686	0.956218	Kidney function	Adiposity
Alanine aminotransferase	1	177944384	SEC16B	rs10913469	T	C	2.72744	1.46003	-0.134176	5.58905	0.0628164	0.666607	Liver function	Adiposity
Aspartate aminotransferase	1	177944384	SEC16B	rs10913469	T	C	2.14595	1.41476	-0.626943	4.91883	0.13046	0.85463	Liver function	Adiposity
Body mass index	1	177944384	SEC16B	rs10913469	T	C	0.404968	0.292218	-0.167769	0.977704	0.166918	0.702008	Anthropometric	Adiposity
Systolic blood pressure	1	177944384	SEC16B	rs10913469	T	C	0.870768	1.50932	-2.08744	3.82898	0.564462	0.928052	Blood pressure	Adiposity
Tumor necrosis factor alpha	1	177944384	SEC16B	rs10913469	T	C	1.84389	1.81094	-1.70549	5.39326	0.309481	0.765369	Inflammation	Adiposity
Postprandial glucose	1	177944384	SEC16B	rs10913469	T	C	-0.275789	0.311845	-0.886994	0.335416	0.377265	0.97429	Glycaemic	Adiposity
Gamma glutamyl transferase	1	177944384	SEC16B	rs10913469	T	C	0.0902685	1.9338	-3.69992	3.88045	0.962803	0.962803	Liver function	Adiposity
HbA1c	1	177944384	SEC16B	rs10913469	T	C	0.0982372	0.12575	-0.148227	0.344702	0.435352	0.696563	Glycaemic	Adiposity
Albumin	1	177944384	SEC16B	rs10913469	T	C	0.125512	0.642086	-1.13295	1.38398	0.845165	0.953451	Kidney function	Adiposity
Low density lipoprotein	1	177944384	SEC16B	rs10913469	T	C	0.0149221	0.023909	-0.0319387	0.061783	0.533065	0.819882	Lipid	Adiposity
Triglycerides	1	177944384	SEC16B	rs10913469	T	C	-0.0336547	0.0648821	-0.160821	0.093512	0.604384	0.977811	Lipid	Adiposity
Urea	1	177944384	SEC16B	rs10913469	T	C	-0.0758163	0.252277	-0.570271	0.418638	0.764002	0.980569	Kidney function	Adiposity
Waist circumference	1	177944384	SEC16B	rs10913469	T	C	1.22153	1.1472	-1.02693	3.46999	0.287901	0.808204	Anthropometric	Adiposity
Weight	1	177944384	SEC16B	rs10913469	T	C	0.0374383	0.630822	-1.19895	1.27383	0.952718	0.973215	Anthropometric	Adiposity
Total cholesterol	1	177944384	SEC16B	rs10913469	T	C	-0.169773	0.0911129	-0.348351	0.00880529	0.0634828	0.636627	Lipid	Adiposity
Hip circumference	1	177944384	SEC16B	rs10913469	T	C	0.343389	0.995435	-1.60763	2.29441	0.730385	0.973847	Anthropometric	Adiposity
Waist-hip ratio	1	177944384	SEC16B	rs10913469	T	C	0.00750381	0.00494459	-0.00218741	0.017195	0.130269	0.372197	Anthropometric	Adiposity
Fasting glucose	11	27673288	BDNF	rs11030107	A	G	0.254493	0.136765	-0.0135603	0.522547	0.0640467	0.640467	Glycaemic	Neurotransmitters
Creatinine	11	27673288	BDNF	rs11030107	A	G	-0.114479	2.06951	-4.17064	3.94169	0.955934	0.985818	Kidney function	Neurotransmitters
Diastolic blood pressure	11	27673288	BDNF	rs11030107	A	G	-0.247048	0.583835	-1.39134	0.897247	0.672585	0.973026	Blood pressure	Neurotransmitters
Microalbumin	11	27673288	BDNF	rs11030107	A	G	0.790162	1.46004	-2.07147	3.65179	0.588899	0.78049	Kidney function	Neurotransmitters
Sodium	11	27673288	BDNF	rs11030107	A	G	0.571447	0.465022	-0.339978	1.48287	0.220379	0.927352	Kidney function	Neurotransmitters
Fasting insulin	11	27673288	BDNF	rs11030107	A	G	0.197435	0.804783	-1.37991	1.77478	0.806422	0.995134	Glycaemic	Neurotransmitters
Erythrocyte sedimentation rate	11	27673288	BDNF	rs11030107	A	G	1.42349	1.08717	-0.707327	3.5543	0.191722	0.819044	Inflammation	Neurotransmitters
Gamma glutamyl transferase	11	27673288	BDNF	rs11030107	A	G	1.26203	1.66173	-1.99489	4.51896	0.448349	0.860452	Liver function	Neurotransmitters
HbA1c	11	27673288	BDNF	rs11030107	A	G	-0.0842495	0.107472	-0.29489	0.126391	0.433895	0.696563	Glycaemic	Neurotransmitters
Albumin	11	27673288	BDNF	rs11030107	A	G	-0.157665	0.545386	-1.2266	0.911273	0.772774	0.953451	Kidney function	Neurotransmitters
Mean arterial pressure	11	27673288	BDNF	rs11030107	A	G	-0.137497	0.669795	-1.45027	1.17528	0.837534	0.955771	Blood pressure	Neurotransmitters
Aspartate aminotransferase	11	27673288	BDNF	rs11030107	A	G	1.01675	1.2423	-1.41812	3.45162	0.413952	0.94505	Liver function	Neurotransmitters
Body mass index	11	27673288	BDNF	rs11030107	A	G	0.191476	0.254072	-0.306496	0.689448	0.451843	0.961381	Anthropometric	Neurotransmitters
Waist circumference	11	27673288	BDNF	rs11030107	A	G	-1.16134	1.01644	-3.15352	0.830848	0.254412	0.795855	Anthropometric	Neurotransmitters
C-reactive protein	11	27673288	BDNF	rs11030107	A	G	-0.166595	0.198862	-0.556357	0.223167	0.403045	0.795045	Inflammation	Neurotransmitters
Waist-hip ratio	11	27673288	BDNF	rs11030107	A	G	-0.00497544	0.00439509	-0.0135897	0.00363879	0.258795	0.58581	Anthropometric	Neurotransmitters
Postprandial insulin	11	27673288	BDNF	rs11030107	A	G	-0.448378	1.16271	-2.72726	1.8305	0.700127	0.992548	Glycaemic	Neurotransmitters
Systolic blood pressure	11	27673288	BDNF	rs11030107	A	G	0.182562	1.30218	-2.36966	2.73478	0.888627	0.990861	Blood pressure	Neurotransmitters
Pulse pressure	11	27673288	BDNF	rs11030107	A	G	0.42961	1.24589	-2.01228	2.8715	0.730544	0.972342	Blood pressure	Neurotransmitters
Fibrinogen	11	27673288	BDNF	rs11030107	A	G	-0.155407	0.16316	-0.475194	0.16438	0.341851	0.828417	Liver function	Neurotransmitters
Triglycerides	11	27673288	BDNF	rs11030107	A	G	0.0402364	0.0551592	-0.0678737	0.148347	0.466463	0.977811	Lipid	Neurotransmitters
HOMA IR	11	27673288	BDNF	rs11030107	A	G	0.340743	0.285343	-0.218519	0.900004	0.233649	0.617977	Glycaemic	Neurotransmitters
High density lipoprotein	11	27673288	BDNF	rs11030107	A	G	0.00343862	0.0136983	-0.0234095	0.0302867	0.802018	0.891131	Lipid	Neurotransmitters
Alanine aminotransferase	11	27673288	BDNF	rs11030107	A	G	0.0134064	1.28704	-2.50916	2.53597	0.991698	0.991698	Liver function	Neurotransmitters
Postprandial glucose	11	27673288	BDNF	rs11030107	A	G	0.281748	0.246959	-0.202283	0.765779	0.255111	0.97429	Glycaemic	Neurotransmitters
Urea	11	27673288	BDNF	rs11030107	A	G	-0.0439089	0.21512	-0.465535	0.377718	0.838445	0.980569	Kidney function	Neurotransmitters
Weight	11	27673288	BDNF	rs11030107	A	G	0.16122	0.526887	-0.87146	1.1939	0.759893	0.925152	Anthropometric	Neurotransmitters
Height	11	27673288	BDNF	rs11030107	A	G	-0.396273	0.662462	-1.69467	0.902129	0.550307	0.88815	Anthropometric	Neurotransmitters
Hip circumference	11	27673288	BDNF	rs11030107	A	G	-0.518563	0.875275	-2.23407	1.19694	0.554126	0.921659	Anthropometric	Neurotransmitters
Tumor necrosis factor alpha	11	27673288	BDNF	rs11030107	A	G	0.558235	1.47149	-2.32584	3.44231	0.704766	0.785493	Inflammation	Neurotransmitters
Total cholesterol	11	27673288	BDNF	rs11030107	A	G	-0.0248876	0.0803537	-0.182378	0.132603	0.75705	0.978693	Lipid	Neurotransmitters
Potassium	11	27673288	BDNF	rs11030107	A	G	0.00331232	0.0389553	-0.0730386	0.0796633	0.932313	0.956218	Kidney function	Neurotransmitters
Low density lipoprotein	11	27673288	BDNF	rs11030107	A	G	-0.0146836	0.0200479	-0.0539767	0.0246095	0.464653	0.819882	Lipid	Neurotransmitters
Body mass index	1	65570758	LEPR	rs1137100	A	G	-0.0844108	0.230602	-0.536383	0.367562	0.714641	0.975499	Anthropometric	Adiposity
Erythrocyte sedimentation rate	1	65570758	LEPR	rs1137100	A	G	-1.33617	0.975185	-3.2475	0.575156	0.171867	0.819044	Inflammation	Adiposity
Diastolic blood pressure	1	65570758	LEPR	rs1137100	A	G	-0.0631224	0.552499	-1.146	1.01976	0.909132	0.973026	Blood pressure	Adiposity
Gamma glutamyl transferase	1	65570758	LEPR	rs1137100	A	G	-0.905731	1.51107	-3.86737	2.0559	0.54945	0.878091	Liver function	Adiposity
C-reactive protein	1	65570758	LEPR	rs1137100	A	G	-0.142571	0.18352	-0.502265	0.217122	0.43797	0.795045	Inflammation	Adiposity
Aspartate aminotransferase	1	65570758	LEPR	rs1137100	A	G	-1.23602	1.10084	-3.39362	0.921577	0.262599	0.873081	Liver function	Adiposity
HOMA IR	1	65570758	LEPR	rs1137100	A	G	-0.132156	0.264607	-0.650776	0.386464	0.617907	0.906247	Glycaemic	Adiposity
Creatinine	1	65570758	LEPR	rs1137100	A	G	1.06809	1.89656	-2.6491	4.78528	0.573823	0.853656	Kidney function	Adiposity
Triglycerides	1	65570758	LEPR	rs1137100	A	G	-0.0699859	0.050273	-0.168519	0.0285474	0.165124	0.942975	Lipid	Adiposity
Waist-hip ratio	1	65570758	LEPR	rs1137100	A	G	-0.00419388	0.00392777	-0.0118922	0.00350442	0.286664	0.590735	Anthropometric	Adiposity
Urea	1	65570758	LEPR	rs1137100	A	G	0.00134241	0.191804	-0.374588	0.377272	0.994421	0.994421	Kidney function	Adiposity
Fasting glucose	1	65570758	LEPR	rs1137100	A	G	-0.0395083	0.135449	-0.304984	0.225967	0.77077	0.781982	Glycaemic	Adiposity
Fibrinogen	1	65570758	LEPR	rs1137100	A	G	-0.167539	0.146522	-0.454716	0.119638	0.25395	0.725571	Liver function	Adiposity
Mean arterial pressure	1	65570758	LEPR	rs1137100	A	G	-0.082372	0.602539	-1.26333	1.09858	0.891372	0.963645	Blood pressure	Adiposity
Microalbumin	1	65570758	LEPR	rs1137100	A	G	0.826325	1.32113	-1.76304	3.41569	0.532234	0.78049	Kidney function	Adiposity
HbA1c	1	65570758	LEPR	rs1137100	A	G	-0.0597897	0.100327	-0.256427	0.136847	0.55175	0.782894	Glycaemic	Adiposity
Weight	1	65570758	LEPR	rs1137100	A	G	0.391228	0.49967	-0.588107	1.37056	0.434384	0.72863	Anthropometric	Adiposity
Alanine aminotransferase	1	65570758	LEPR	rs1137100	A	G	-0.755469	1.12492	-2.96027	1.44934	0.502474	0.874981	Liver function	Adiposity
Hip circumference	1	65570758	LEPR	rs1137100	A	G	-0.882987	0.780198	-2.41215	0.646173	0.258825	0.86275	Anthropometric	Adiposity
Postprandial insulin	1	65570758	LEPR	rs1137100	A	G	-0.123345	1.08753	-2.25486	2.00817	0.90979	0.992548	Glycaemic	Adiposity
Potassium	1	65570758	LEPR	rs1137100	A	G	0.00996285	0.0361986	-0.0609851	0.0809108	0.783369	0.956218	Kidney function	Adiposity
Low density lipoprotein	1	65570758	LEPR	rs1137100	A	G	0.0281767	0.0191232	-0.00930402	0.0656575	0.141892	0.606002	Lipid	Adiposity
Postprandial glucose	1	65570758	LEPR	rs1137100	A	G	-0.182603	0.237845	-0.64877	0.283564	0.443365	0.97429	Glycaemic	Adiposity
Total cholesterol	1	65570758	LEPR	rs1137100	A	G	0.00193218	0.0722726	-0.139719	0.143584	0.978693	0.978693	Lipid	Adiposity
Waist circumference	1	65570758	LEPR	rs1137100	A	G	-1.45128	0.903441	-3.22199	0.319435	0.109451	0.698706	Anthropometric	Adiposity
Fasting insulin	1	65570758	LEPR	rs1137100	A	G	-0.0418424	0.732262	-1.47705	1.39336	0.954478	0.995134	Glycaemic	Adiposity
Height	1	65570758	LEPR	rs1137100	A	G	0.643519	0.584918	-0.502899	1.78994	0.272309	0.804195	Anthropometric	Adiposity
Tumor necrosis factor alpha	1	65570758	LEPR	rs1137100	A	G	-0.591231	1.31307	-3.16481	1.98234	0.652909	0.785493	Inflammation	Adiposity
Sodium	1	65570758	LEPR	rs1137100	A	G	-0.0332612	0.430082	-0.876206	0.809684	0.938417	0.979307	Kidney function	Adiposity
Albumin	1	65570758	LEPR	rs1137100	A	G	-0.40159	0.499687	-1.38096	0.577779	0.422344	0.953451	Kidney function	Adiposity
Pulse pressure	1	65570758	LEPR	rs1137100	A	G	0.0457172	1.14542	-2.19926	2.2907	0.968194	0.972342	Blood pressure	Adiposity
Systolic blood pressure	1	65570758	LEPR	rs1137100	A	G	-0.0174053	1.16366	-2.29815	2.26334	0.988078	0.990861	Blood pressure	Adiposity
High density lipoprotein	1	65570758	LEPR	rs1137100	A	G	-0.00389652	0.0123295	-0.0280618	0.0202688	0.752241	0.859704	Lipid	Adiposity
Aspartate aminotransferase	3	185811292	IGF2BP2	rs1470579	A	C	-1.81473	1.111	-3.99225	0.362793	0.103538	0.85463	Liver function	Beta-cell function
Hip circumference	3	185811292	IGF2BP2	rs1470579	A	C	-0.445609	0.783548	-1.98133	1.09012	0.570025	0.921659	Anthropometric	Beta-cell function
Diastolic blood pressure	3	185811292	IGF2BP2	rs1470579	A	C	0.564805	0.552586	-0.518244	1.64785	0.307639	0.973026	Blood pressure	Beta-cell function
Fibrinogen	3	185811292	IGF2BP2	rs1470579	A	C	-0.0496512	0.146191	-0.336181	0.236879	0.734397	0.843372	Liver function	Beta-cell function
Body mass index	3	185811292	IGF2BP2	rs1470579	A	C	-0.0389075	0.230687	-0.491045	0.41323	0.86619	0.989931	Anthropometric	Beta-cell function
C-reactive protein	3	185811292	IGF2BP2	rs1470579	A	C	-0.0323931	0.180709	-0.386576	0.32179	0.85787	0.903021	Inflammation	Beta-cell function
Alanine aminotransferase	3	185811292	IGF2BP2	rs1470579	A	C	-2.12425	1.14926	-4.37676	0.12825	0.0656341	0.666607	Liver function	Beta-cell function
Height	3	185811292	IGF2BP2	rs1470579	A	C	0.224746	0.594251	-0.939965	1.38946	0.705577	0.977188	Anthropometric	Beta-cell function
Erythrocyte sedimentation rate	3	185811292	IGF2BP2	rs1470579	A	C	-1.0809	1.01249	-3.06534	0.90354	0.286666	0.819044	Inflammation	Beta-cell function
Creatinine	3	185811292	IGF2BP2	rs1470579	A	C	1.27629	1.89098	-2.42996	4.98255	0.50029	0.833816	Kidney function	Beta-cell function
Low density lipoprotein	3	185811292	IGF2BP2	rs1470579	A	C	-0.029985	0.0186941	-0.0666249	0.00665481	0.109879	0.606002	Lipid	Beta-cell function
Weight	3	185811292	IGF2BP2	rs1470579	A	C	0.0773961	0.496675	-0.896068	1.05086	0.876284	0.947334	Anthropometric	Beta-cell function
Microalbumin	3	185811292	IGF2BP2	rs1470579	A	C	-0.64401	1.31379	-3.21899	1.93097	0.624392	0.78049	Kidney function	Beta-cell function
HOMA IR	3	185811292	IGF2BP2	rs1470579	A	C	0.216757	0.262436	-0.297609	0.731123	0.40956	0.906247	Glycaemic	Beta-cell function
Fasting insulin	3	185811292	IGF2BP2	rs1470579	A	C	-0.332613	0.72226	-1.74822	1.08299	0.645514	0.995134	Glycaemic	Beta-cell function
Albumin	3	185811292	IGF2BP2	rs1470579	A	C	0.241076	0.503197	-0.745171	1.22732	0.63226	0.953451	Kidney function	Beta-cell function
Triglycerides	3	185811292	IGF2BP2	rs1470579	A	C	-0.0309894	0.0508841	-0.13072	0.0687416	0.54302	0.977811	Lipid	Beta-cell function
Gamma glutamyl transferase	3	185811292	IGF2BP2	rs1470579	A	C	-2.14191	1.51493	-5.11112	0.827295	0.158544	0.848342	Liver function	Beta-cell function
Potassium	3	185811292	IGF2BP2	rs1470579	A	C	-0.0104169	0.0372549	-0.0834351	0.0626013	0.779988	0.956218	Kidney function	Beta-cell function
HbA1c	3	185811292	IGF2BP2	rs1470579	A	C	-0.0196243	0.0992535	-0.214158	0.174909	0.843413	0.988144	Glycaemic	Beta-cell function
Mean arterial pressure	3	185811292	IGF2BP2	rs1470579	A	C	0.837092	0.619152	-0.376424	2.05061	0.177504	0.887518	Blood pressure	Beta-cell function
Postprandial insulin	3	185811292	IGF2BP2	rs1470579	A	C	-0.585079	1.07518	-2.69239	1.52223	0.586771	0.992548	Glycaemic	Beta-cell function
Fasting glucose	3	185811292	IGF2BP2	rs1470579	A	C	0.158142	0.139723	-0.11571	0.431993	0.258706	0.748393	Glycaemic	Beta-cell function
High density lipoprotein	3	185811292	IGF2BP2	rs1470579	A	C	0.0319289	0.0124506	0.00752604	0.0563317	0.0108717	0.217434	Lipid	Beta-cell function
Waist-hip ratio	3	185811292	IGF2BP2	rs1470579	A	C	-0.00022172	0.00383146	-0.00773124	0.0072878	0.953896	0.971005	Anthropometric	Beta-cell function
Sodium	3	185811292	IGF2BP2	rs1470579	A	C	0.0112103	0.431811	-0.835123	0.857544	0.979307	0.979307	Kidney function	Beta-cell function
Systolic blood pressure	3	185811292	IGF2BP2	rs1470579	A	C	1.33274	1.18351	-0.98689	3.65237	0.261122	0.876391	Blood pressure	Beta-cell function
Postprandial glucose	3	185811292	IGF2BP2	rs1470579	A	C	0.209074	0.245536	-0.272166	0.690315	0.395239	0.97429	Glycaemic	Beta-cell function
Urea	3	185811292	IGF2BP2	rs1470579	A	C	0.107119	0.198176	-0.281299	0.495537	0.589277	0.980569	Kidney function	Beta-cell function
Pulse pressure	3	185811292	IGF2BP2	rs1470579	A	C	0.767937	1.13487	-1.45637	2.99225	0.499191	0.940245	Blood pressure	Beta-cell function
Total cholesterol	3	185811292	IGF2BP2	rs1470579	A	C	0.00839013	0.0722284	-0.133175	0.149955	0.907611	0.978693	Lipid	Beta-cell function
Waist circumference	3	185811292	IGF2BP2	rs1470579	A	C	-0.465268	0.902531	-2.2342	1.30366	0.606612	0.836707	Anthropometric	Beta-cell function
Tumor necrosis factor alpha	3	185811292	IGF2BP2	rs1470579	A	C	-0.645964	1.42779	-3.44438	2.15245	0.651325	0.785493	Inflammation	Beta-cell function
C-reactive protein	7	24283791	NPY	rs16147	C	T	-0.424256	0.152611	-0.723369	-0.125143	0.00586903	0.0946105	Inflammation	Neurotransmitters
Creatinine	7	24283791	NPY	rs16147	C	T	-3.82785	1.57253	-6.90994	-0.745758	0.0156579	0.208772	Kidney function	Neurotransmitters
Body mass index	7	24283791	NPY	rs16147	C	T	-0.348329	0.19125	-0.723172	0.0265147	0.0698076	0.517305	Anthropometric	Neurotransmitters
Low density lipoprotein	7	24283791	NPY	rs16147	C	T	-0.0251807	0.0165331	-0.0575849	0.00722348	0.129068	0.606002	Lipid	Neurotransmitters
Erythrocyte sedimentation rate	7	24283791	NPY	rs16147	C	T	-1.53594	0.825509	-3.15391	0.0820248	0.0640338	0.640838	Inflammation	Neurotransmitters
Potassium	7	24283791	NPY	rs16147	C	T	0.0027652	0.0302169	-0.0564588	0.0619892	0.927163	0.956218	Kidney function	Neurotransmitters
Aspartate aminotransferase	7	24283791	NPY	rs16147	C	T	-1.00101	0.943449	-2.85014	0.848111	0.289754	0.873081	Liver function	Neurotransmitters
Fasting glucose	7	24283791	NPY	rs16147	C	T	-0.0930962	0.102944	-0.294863	0.10867	0.366726	0.748393	Glycaemic	Neurotransmitters
Diastolic blood pressure	7	24283791	NPY	rs16147	C	T	-0.648341	0.465037	-1.5598	0.263115	0.164566	0.810432	Blood pressure	Neurotransmitters
Mean arterial pressure	7	24283791	NPY	rs16147	C	T	-0.927045	0.5254	-1.95681	0.10272	0.0789379	0.631503	Blood pressure	Neurotransmitters
Postprandial glucose	7	24283791	NPY	rs16147	C	T	0.09529	0.184526	-0.266374	0.456954	0.606049	0.97429	Glycaemic	Neurotransmitters
HOMA IR	7	24283791	NPY	rs16147	C	T	-0.294025	0.198923	-0.683907	0.0958568	0.140702	0.617977	Glycaemic	Neurotransmitters
Pulse pressure	7	24283791	NPY	rs16147	C	T	-0.829478	0.961747	-2.71447	1.05551	0.389297	0.940245	Blood pressure	Neurotransmitters
Alanine aminotransferase	7	24283791	NPY	rs16147	C	T	-0.70119	0.975137	-2.61242	1.21004	0.472801	0.874981	Liver function	Neurotransmitters
Fibrinogen	7	24283791	NPY	rs16147	C	T	-0.269612	0.124031	-0.512708	-0.0265162	0.0307059	0.409412	Liver function	Neurotransmitters
Microalbumin	7	24283791	NPY	rs16147	C	T	-1.99601	1.10116	-4.15423	0.162219	0.0711409	0.63187	Kidney function	Neurotransmitters
Systolic blood pressure	7	24283791	NPY	rs16147	C	T	-1.47782	1.00635	-3.45023	0.494588	0.14329	0.876391	Blood pressure	Neurotransmitters
Tumor necrosis factor alpha	7	24283791	NPY	rs16147	C	T	-2.95336	1.12477	-5.15787	-0.748846	0.0092042	0.184084	Inflammation	Neurotransmitters
Height	7	24283791	NPY	rs16147	C	T	0.369068	0.500351	-0.611601	1.34974	0.461469	0.88815	Anthropometric	Neurotransmitters
Hip circumference	7	24283791	NPY	rs16147	C	T	0.865034	0.663588	-0.435575	2.16564	0.193634	0.793202	Anthropometric	Neurotransmitters
Sodium	7	24283791	NPY	rs16147	C	T	-0.290326	0.364283	-1.00431	0.423657	0.426255	0.979307	Kidney function	Neurotransmitters
Fasting insulin	7	24283791	NPY	rs16147	C	T	-0.857669	0.59959	-2.03284	0.317505	0.153901	0.615603	Glycaemic	Neurotransmitters
Albumin	7	24283791	NPY	rs16147	C	T	0.358928	0.423691	-0.471491	1.18935	0.397761	0.953451	Kidney function	Neurotransmitters
Total cholesterol	7	24283791	NPY	rs16147	C	T	-0.0333079	0.0622587	-0.155333	0.088717	0.593153	0.978693	Lipid	Neurotransmitters
Urea	7	24283791	NPY	rs16147	C	T	-0.23435	0.161812	-0.551496	0.0827967	0.148849	0.850567	Kidney function	Neurotransmitters
Waist circumference	7	24283791	NPY	rs16147	C	T	0.125631	0.779571	-1.4023	1.65356	0.872108	0.947814	Anthropometric	Neurotransmitters
HbA1c	7	24283791	NPY	rs16147	C	T	-0.152441	0.0818568	-0.312877	0.00799558	0.0637951	0.483538	Glycaemic	Neurotransmitters
Weight	7	24283791	NPY	rs16147	C	T	-0.48057	0.416739	-1.29736	0.336223	0.249994	0.72863	Anthropometric	Neurotransmitters
Postprandial insulin	7	24283791	NPY	rs16147	C	T	-1.03374	0.917823	-2.83264	0.765156	0.261168	0.696449	Glycaemic	Neurotransmitters
Gamma glutamyl transferase	7	24283791	NPY	rs16147	C	T	0.637728	1.3023	-1.91473	3.19019	0.624799	0.902893	Liver function	Neurotransmitters
High density lipoprotein	7	24283791	NPY	rs16147	C	T	0.0204299	0.0106884	-0.000518957	0.0413788	0.0571479	0.457183	Lipid	Neurotransmitters
Triglycerides	7	24283791	NPY	rs16147	C	T	0.0268818	0.0435622	-0.0584987	0.112262	0.537764	0.977811	Lipid	Neurotransmitters
Waist-hip ratio	7	24283791	NPY	rs16147	C	T	-0.00694046	0.0033779	-0.013561	-0.000319895	0.0409987	0.299824	Anthropometric	Neurotransmitters
Creatinine	15	78631645	CHRNB4	rs17487223	C	T	0.553671	1.77262	-2.9206	4.02794	0.755048	0.985818	Kidney function	Neurotransmitters
Fasting glucose	15	78631645	CHRNB4	rs17487223	C	T	0.0574419	0.117963	-0.173761	0.288645	0.626737	0.748393	Glycaemic	Neurotransmitters
Fasting insulin	15	78631645	CHRNB4	rs17487223	C	T	-0.0563239	0.673166	-1.3757	1.26306	0.933388	0.995134	Glycaemic	Neurotransmitters
C-reactive protein	15	78631645	CHRNB4	rs17487223	C	T	0.270836	0.170056	-0.0624682	0.604141	0.112555	0.459456	Inflammation	Neurotransmitters
Erythrocyte sedimentation rate	15	78631645	CHRNB4	rs17487223	C	T	1.57548	0.901364	-0.191157	3.34212	0.0817621	0.640838	Inflammation	Neurotransmitters
Body mass index	15	78631645	CHRNB4	rs17487223	C	T	-0.118874	0.212114	-0.53461	0.296861	0.575709	0.975499	Anthropometric	Neurotransmitters
Potassium	15	78631645	CHRNB4	rs17487223	C	T	-0.00899867	0.0332579	-0.0741829	0.0561856	0.786951	0.956218	Kidney function	Neurotransmitters
Pulse pressure	15	78631645	CHRNB4	rs17487223	C	T	0.838468	1.06341	-1.24578	2.92271	0.431199	0.940245	Blood pressure	Neurotransmitters
Aspartate aminotransferase	15	78631645	CHRNB4	rs17487223	C	T	0.476405	1.03755	-1.55716	2.50997	0.646531	0.94505	Liver function	Neurotransmitters
Microalbumin	15	78631645	CHRNB4	rs17487223	C	T	0.132804	1.20638	-2.23166	2.49726	0.912434	0.93107	Kidney function	Neurotransmitters
Sodium	15	78631645	CHRNB4	rs17487223	C	T	0.0240407	0.389816	-0.739985	0.788067	0.950875	0.979307	Kidney function	Neurotransmitters
Albumin	15	78631645	CHRNB4	rs17487223	C	T	0.266437	0.456899	-0.62907	1.16194	0.560344	0.953451	Kidney function	Neurotransmitters
Diastolic blood pressure	15	78631645	CHRNB4	rs17487223	C	T	-0.0636175	0.524606	-1.09183	0.964591	0.903581	0.973026	Blood pressure	Neurotransmitters
Hip circumference	15	78631645	CHRNB4	rs17487223	C	T	1.44607	0.721569	0.0318203	2.86032	0.0461825	0.562218	Anthropometric	Neurotransmitters
HOMA IR	15	78631645	CHRNB4	rs17487223	C	T	0.0851553	0.238211	-0.38173	0.55204	0.721047	0.906247	Glycaemic	Neurotransmitters
Waist circumference	15	78631645	CHRNB4	rs17487223	C	T	0.878279	0.855202	-0.797887	2.55444	0.305458	0.808204	Anthropometric	Neurotransmitters
Low density lipoprotein	15	78631645	CHRNB4	rs17487223	C	T	-0.00798353	0.0179216	-0.0431091	0.0271421	0.65638	0.819882	Lipid	Neurotransmitters
Mean arterial pressure	15	78631645	CHRNB4	rs17487223	C	T	0.169118	0.572057	-0.952092	1.29033	0.767767	0.952043	Blood pressure	Neurotransmitters
Gamma glutamyl transferase	15	78631645	CHRNB4	rs17487223	C	T	-0.508686	1.42771	-3.30695	2.28958	0.721932	0.902893	Liver function	Neurotransmitters
Systolic blood pressure	15	78631645	CHRNB4	rs17487223	C	T	0.774851	1.08804	-1.35766	2.90737	0.477061	0.876391	Blood pressure	Neurotransmitters
Tumor necrosis factor alpha	15	78631645	CHRNB4	rs17487223	C	T	-0.512838	1.22497	-2.91373	1.88805	0.675841	0.785493	Inflammation	Neurotransmitters
Fibrinogen	15	78631645	CHRNB4	rs17487223	C	T	0.173824	0.136583	-0.0938741	0.441523	0.204365	0.63449	Liver function	Neurotransmitters
Triglycerides	15	78631645	CHRNB4	rs17487223	C	T	-0.0167329	0.0464859	-0.107844	0.0743777	0.719194	0.977811	Lipid	Neurotransmitters
HbA1c	15	78631645	CHRNB4	rs17487223	C	T	0.10732	0.0929178	-0.0747961	0.289435	0.249242	0.664645	Glycaemic	Neurotransmitters
High density lipoprotein	15	78631645	CHRNB4	rs17487223	C	T	0.0146522	0.0114104	-0.00771176	0.0370162	0.200336	0.65436	Lipid	Neurotransmitters
Alanine aminotransferase	15	78631645	CHRNB4	rs17487223	C	T	1.29846	1.0704	-0.799482	3.39639	0.226294	0.853807	Liver function	Neurotransmitters
Waist-hip ratio	15	78631645	CHRNB4	rs17487223	C	T	-0.00413171	0.00368737	-0.0113588	0.0030954	0.263615	0.58581	Anthropometric	Neurotransmitters
Urea	15	78631645	CHRNB4	rs17487223	C	T	-0.175745	0.179744	-0.528036	0.176547	0.329178	0.980569	Kidney function	Neurotransmitters
Weight	15	78631645	CHRNB4	rs17487223	C	T	-0.819529	0.451011	-1.7035	0.0644371	0.0704451	0.72863	Anthropometric	Neurotransmitters
Postprandial glucose	15	78631645	CHRNB4	rs17487223	C	T	0.194608	0.208819	-0.21467	0.603885	0.352297	0.97429	Glycaemic	Neurotransmitters
Postprandial insulin	15	78631645	CHRNB4	rs17487223	C	T	-0.215773	1.01651	-2.2081	1.77655	0.832077	0.992548	Glycaemic	Neurotransmitters
Height	15	78631645	CHRNB4	rs17487223	C	T	-0.326898	0.548766	-1.40246	0.748664	0.551937	0.88815	Anthropometric	Neurotransmitters
Total cholesterol	15	78631645	CHRNB4	rs17487223	C	T	0.00496167	0.0677721	-0.127869	0.137793	0.941699	0.978693	Lipid	Neurotransmitters
Body mass index	2	24822088	ADCY3	rs17799872	G	A	2.16068	0.264303	1.64265	2.6787	1.09477e-14	4.3791e-13	Anthropometric	Beta-cell function
Erythrocyte sedimentation rate	2	24822088	ADCY3	rs17799872	G	A	4.11146	1.25841	1.64501	6.57791	0.00122469	0.0489877	Inflammation	Beta-cell function
Fasting glucose	2	24822088	ADCY3	rs17799872	G	A	0.589088	0.17507	0.245956	0.93222	0.000874834	0.0349934	Glycaemic	Beta-cell function
Gamma glutamyl transferase	2	24822088	ADCY3	rs17799872	G	A	2.48747	1.93749	-1.30994	6.28488	0.20027	0.848342	Liver function	Beta-cell function
HbA1c	2	24822088	ADCY3	rs17799872	G	A	0.390721	0.124316	0.147066	0.634377	0.00185611	0.0742445	Glycaemic	Beta-cell function
Diastolic blood pressure	2	24822088	ADCY3	rs17799872	G	A	0.354718	0.704899	-1.02686	1.7363	0.615215	0.973026	Blood pressure	Beta-cell function
Mean arterial pressure	2	24822088	ADCY3	rs17799872	G	A	1.58825	0.785568	0.0485641	3.12794	0.0441705	0.494418	Blood pressure	Beta-cell function
Aspartate aminotransferase	2	24822088	ADCY3	rs17799872	G	A	1.77448	1.42362	-1.01576	4.56471	0.213657	0.85463	Liver function	Beta-cell function
HOMA IR	2	24822088	ADCY3	rs17799872	G	A	1.48452	0.323388	0.850689	2.11835	6.73236e-06	0.000269294	Glycaemic	Beta-cell function
Creatinine	2	24822088	ADCY3	rs17799872	G	A	2.67428	2.41637	-2.06172	7.41027	0.269376	0.67344	Kidney function	Beta-cell function
Alanine aminotransferase	2	24822088	ADCY3	rs17799872	G	A	3.03082	1.46511	0.159257	5.90239	0.0395122	0.666607	Liver function	Beta-cell function
Triglycerides	2	24822088	ADCY3	rs17799872	G	A	0.0324821	0.0652025	-0.0953125	0.160277	0.618761	0.977811	Lipid	Beta-cell function
Microalbumin	2	24822088	ADCY3	rs17799872	G	A	5.36423	1.64547	2.13916	8.5893	0.00125441	0.0501765	Kidney function	Beta-cell function
Sodium	2	24822088	ADCY3	rs17799872	G	A	-0.352313	0.555771	-1.4416	0.736978	0.526662	0.979307	Kidney function	Beta-cell function
C-reactive protein	2	24822088	ADCY3	rs17799872	G	A	1.06225	0.221799	0.627535	1.49697	2.7396e-06	0.000109584	Inflammation	Beta-cell function
Fibrinogen	2	24822088	ADCY3	rs17799872	G	A	0.756238	0.181756	0.400004	1.11247	4.24546e-05	0.00169818	Liver function	Beta-cell function
Postprandial insulin	2	24822088	ADCY3	rs17799872	G	A	5.7471	1.33256	3.13534	8.35886	2.24889e-05	0.000899555	Glycaemic	Beta-cell function
Systolic blood pressure	2	24822088	ADCY3	rs17799872	G	A	4.04191	1.49823	1.10542	6.97839	0.00741342	0.296537	Blood pressure	Beta-cell function
Albumin	2	24822088	ADCY3	rs17799872	G	A	-2.56191	0.626511	-3.78985	-1.33398	5.68927e-05	0.00227571	Kidney function	Beta-cell function
Height	2	24822088	ADCY3	rs17799872	G	A	-3.85818	0.725326	-5.27979	-2.43657	2.16167e-07	8.64667e-06	Anthropometric	Beta-cell function
Hip circumference	2	24822088	ADCY3	rs17799872	G	A	3.99323	0.97112	2.08987	5.89659	5.1848e-05	0.00207392	Anthropometric	Beta-cell function
Urea	2	24822088	ADCY3	rs17799872	G	A	0.602818	0.250936	0.110993	1.09464	0.0169565	0.305799	Kidney function	Beta-cell function
Potassium	2	24822088	ADCY3	rs17799872	G	A	0.0728193	0.0473069	-0.0199006	0.165539	0.124882	0.785486	Kidney function	Beta-cell function
Low density lipoprotein	2	24822088	ADCY3	rs17799872	G	A	-0.00838291	0.0240379	-0.0554963	0.0387305	0.727553	0.819882	Lipid	Beta-cell function
Waist-hip ratio	2	24822088	ADCY3	rs17799872	G	A	0.022084	0.00480858	0.0126594	0.0315087	6.66947e-06	0.000266779	Anthropometric	Beta-cell function
Waist circumference	2	24822088	ADCY3	rs17799872	G	A	6.18823	1.09326	4.04548	8.33097	3.79407e-08	1.51763e-06	Anthropometric	Beta-cell function	SS
Fasting insulin	2	24822088	ADCY3	rs17799872	G	A	4.12939	0.889504	2.386	5.87279	5.34019e-06	0.000213608	Glycaemic	Beta-cell function
Postprandial glucose	2	24822088	ADCY3	rs17799872	G	A	0.765025	0.310409	0.156635	1.37342	0.0143293	0.286587	Glycaemic	Beta-cell function
High density lipoprotein	2	24822088	ADCY3	rs17799872	G	A	0.00849689	0.016197	-0.0232487	0.0402425	0.600287	0.744247	Lipid	Beta-cell function
Total cholesterol	2	24822088	ADCY3	rs17799872	G	A	0.0340689	0.0921126	-0.146468	0.214606	0.71177	0.978693	Lipid	Beta-cell function
Weight	2	24822088	ADCY3	rs17799872	G	A	1.74218	0.625151	0.516903	2.96745	0.00569367	0.227747	Anthropometric	Beta-cell function
Pulse pressure	2	24822088	ADCY3	rs17799872	G	A	3.68719	1.44044	0.86397	6.51041	0.0110115	0.44046	Blood pressure	Beta-cell function
Tumor necrosis factor alpha	2	24822088	ADCY3	rs17799872	G	A	7.49882	1.76627	4.03698	10.9607	2.98542e-05	0.00119417	Inflammation	Beta-cell function
Aspartate aminotransferase	11	113400106	ANKK1	rs1800497	C	T	-0.548751	1.18319	-2.86776	1.77026	0.643167	0.94505	Liver function	Neurotransmitters
Fibrinogen	11	113400106	ANKK1	rs1800497	C	T	0.208301	0.154776	-0.0950536	0.511656	0.179471	0.63449	Liver function	Neurotransmitters
Gamma glutamyl transferase	11	113400106	ANKK1	rs1800497	C	T	0.464186	1.61427	-2.69973	3.6281	0.773908	0.902893	Liver function	Neurotransmitters
Alanine aminotransferase	11	113400106	ANKK1	rs1800497	C	T	0.212337	1.22548	-2.18955	2.61422	0.862568	0.974653	Liver function	Neurotransmitters
Hip circumference	11	113400106	ANKK1	rs1800497	C	T	-0.138753	0.831259	-1.76799	1.49048	0.867557	0.988665	Anthropometric	Neurotransmitters
Body mass index	11	113400106	ANKK1	rs1800497	C	T	0.023717	0.243572	-0.453675	0.501108	0.922502	0.994618	Anthropometric	Neurotransmitters
C-reactive protein	11	113400106	ANKK1	rs1800497	C	T	-0.230127	0.190718	-0.603926	0.143673	0.228614	0.653182	Inflammation	Neurotransmitters
Diastolic blood pressure	11	113400106	ANKK1	rs1800497	C	T	-0.0351823	0.587142	-1.18596	1.11559	0.952262	0.976679	Blood pressure	Neurotransmitters
Erythrocyte sedimentation rate	11	113400106	ANKK1	rs1800497	C	T	-0.452642	1.06578	-2.54153	1.63624	0.671385	0.9262	Inflammation	Neurotransmitters
Fasting insulin	11	113400106	ANKK1	rs1800497	C	T	0.170816	0.766977	-1.33243	1.67406	0.823925	0.995134	Glycaemic	Neurotransmitters
Postprandial glucose	11	113400106	ANKK1	rs1800497	C	T	0.156904	0.260468	-0.353604	0.667412	0.547411	0.97429	Glycaemic	Neurotransmitters
Postprandial insulin	11	113400106	ANKK1	rs1800497	C	T	0.659289	1.14162	-1.57824	2.89682	0.564073	0.992548	Glycaemic	Neurotransmitters
Albumin	11	113400106	ANKK1	rs1800497	C	T	-0.224301	0.535992	-1.27483	0.826224	0.675925	0.953451	Kidney function	Neurotransmitters
Height	11	113400106	ANKK1	rs1800497	C	T	-0.60151	0.631637	-1.83949	0.636476	0.341783	0.804195	Anthropometric	Neurotransmitters
Mean arterial pressure	11	113400106	ANKK1	rs1800497	C	T	0.18411	0.65841	-1.10635	1.47457	0.779974	0.952043	Blood pressure	Neurotransmitters
HOMA IR	11	113400106	ANKK1	rs1800497	C	T	-0.0979036	0.278555	-0.643861	0.448054	0.725506	0.906247	Glycaemic	Neurotransmitters
Creatinine	11	113400106	ANKK1	rs1800497	C	T	-1.69517	2.0091	-5.63293	2.2426	0.399548	0.833816	Kidney function	Neurotransmitters
Low density lipoprotein	11	113400106	ANKK1	rs1800497	C	T	-0.0288253	0.0198968	-0.0678223	0.0101716	0.148553	0.606002	Lipid	Neurotransmitters
Triglycerides	11	113400106	ANKK1	rs1800497	C	T	0.097019	0.0536708	-0.0081738	0.202212	0.0717546	0.942975	Lipid	Neurotransmitters
Microalbumin	11	113400106	ANKK1	rs1800497	C	T	0.741035	1.39202	-1.98728	3.46935	0.59492	0.78049	Kidney function	Neurotransmitters
Fasting glucose	11	113400106	ANKK1	rs1800497	C	T	-0.121479	0.148243	-0.41203	0.169072	0.413236	0.748393	Glycaemic	Neurotransmitters
Pulse pressure	11	113400106	ANKK1	rs1800497	C	T	0.637754	1.21292	-1.73952	3.01503	0.599453	0.940245	Blood pressure	Neurotransmitters
Total cholesterol	11	113400106	ANKK1	rs1800497	C	T	0.0678129	0.076286	-0.0817049	0.217331	0.374821	0.978693	Lipid	Neurotransmitters
Urea	11	113400106	ANKK1	rs1800497	C	T	0.0426147	0.210667	-0.370285	0.455514	0.839844	0.980569	Kidney function	Neurotransmitters
HbA1c	11	113400106	ANKK1	rs1800497	C	T	-0.00223775	0.106795	-0.211552	0.207076	0.983298	0.988144	Glycaemic	Neurotransmitters
High density lipoprotein	11	113400106	ANKK1	rs1800497	C	T	0.0294147	0.0133314	0.00328557	0.0555438	0.0281845	0.375793	Lipid	Neurotransmitters
Weight	11	113400106	ANKK1	rs1800497	C	T	-0.62893	0.5222	-1.65242	0.394563	0.22948	0.72863	Anthropometric	Neurotransmitters
Waist-hip ratio	11	113400106	ANKK1	rs1800497	C	T	0.00965705	0.00409868	0.00162379	0.0176903	0.0191705	0.191705	Anthropometric	Neurotransmitters
Potassium	11	113400106	ANKK1	rs1800497	C	T	-0.0121763	0.0393915	-0.0893823	0.0650296	0.757472	0.956218	Kidney function	Neurotransmitters
Tumor necrosis factor alpha	11	113400106	ANKK1	rs1800497	C	T	-1.44363	1.50811	-4.39946	1.5122	0.339286	0.765369	Inflammation	Neurotransmitters
Sodium	11	113400106	ANKK1	rs1800497	C	T	0.0414063	0.461253	-0.862633	0.945446	0.928536	0.979307	Kidney function	Neurotransmitters
Waist circumference	11	113400106	ANKK1	rs1800497	C	T	0.909533	0.957687	-0.967499	2.78656	0.343092	0.808204	Anthropometric	Neurotransmitters
Systolic blood pressure	11	113400106	ANKK1	rs1800497	C	T	0.602572	1.26275	-1.87237	3.07752	0.633609	0.974782	Blood pressure	Neurotransmitters
Aspartate aminotransferase	10	111076745	ADRA2A	rs1800544	C	G	2.63225	1.10187	0.47263	4.79187	0.0175808	0.351616	Liver function	Neurotransmitters
Height	10	111076745	ADRA2A	rs1800544	C	G	-0.0896457	0.594199	-1.25425	1.07496	0.880192	0.99765	Anthropometric	Neurotransmitters
Diastolic blood pressure	10	111076745	ADRA2A	rs1800544	C	G	-0.326421	0.550811	-1.40599	0.753149	0.553931	0.973026	Blood pressure	Neurotransmitters
C-reactive protein	10	111076745	ADRA2A	rs1800544	C	G	0.28289	0.178844	-0.0676375	0.633417	0.114864	0.459456	Inflammation	Neurotransmitters
Fibrinogen	10	111076745	ADRA2A	rs1800544	C	G	0.145885	0.145059	-0.138425	0.430196	0.315454	0.828417	Liver function	Neurotransmitters
Alanine aminotransferase	10	111076745	ADRA2A	rs1800544	C	G	2.1073	1.14444	-0.135759	4.35037	0.0666607	0.666607	Liver function	Neurotransmitters
Albumin	10	111076745	ADRA2A	rs1800544	C	G	-0.756445	0.502209	-1.74076	0.227868	0.133168	0.953451	Kidney function	Neurotransmitters
Total cholesterol	10	111076745	ADRA2A	rs1800544	C	G	0.00362336	0.0718518	-0.137204	0.14445	0.959818	0.978693	Lipid	Neurotransmitters
Hip circumference	10	111076745	ADRA2A	rs1800544	C	G	0.154463	0.781302	-1.37686	1.68579	0.843428	0.988665	Anthropometric	Neurotransmitters
Creatinine	10	111076745	ADRA2A	rs1800544	C	G	0.344346	1.87917	-3.33875	4.02744	0.854743	0.985818	Kidney function	Neurotransmitters
Potassium	10	111076745	ADRA2A	rs1800544	C	G	0.0521422	0.0367505	-0.0198874	0.124172	0.157097	0.785486	Kidney function	Neurotransmitters
Low density lipoprotein	10	111076745	ADRA2A	rs1800544	C	G	0.00778804	0.0187277	-0.0289176	0.0444937	0.677843	0.819882	Lipid	Neurotransmitters
Mean arterial pressure	10	111076745	ADRA2A	rs1800544	C	G	-0.00529271	0.617367	-1.21531	1.20472	0.993166	0.993166	Blood pressure	Neurotransmitters
Body mass index	10	111076745	ADRA2A	rs1800544	C	G	0.069199	0.229045	-0.379721	0.518119	0.762792	0.975499	Anthropometric	Neurotransmitters
Fasting glucose	10	111076745	ADRA2A	rs1800544	C	G	0.308364	0.137935	0.0380167	0.578712	0.026191	0.523821	Glycaemic	Neurotransmitters
Fasting insulin	10	111076745	ADRA2A	rs1800544	C	G	2.13351	0.704154	0.75339	3.51362	0.0026819	0.0536381	Glycaemic	Neurotransmitters
Postprandial glucose	10	111076745	ADRA2A	rs1800544	C	G	0.710689	0.241159	0.238027	1.18335	0.00348716	0.139487	Glycaemic	Neurotransmitters
Erythrocyte sedimentation rate	10	111076745	ADRA2A	rs1800544	C	G	-1.84627	0.994881	-3.7962	0.103662	0.0645721	0.640838	Inflammation	Neurotransmitters
HbA1c	10	111076745	ADRA2A	rs1800544	C	G	0.206027	0.0988996	0.0121869	0.399866	0.0381713	0.483538	Glycaemic	Neurotransmitters
High density lipoprotein	10	111076745	ADRA2A	rs1800544	C	G	0.0127866	0.0126192	-0.0119466	0.0375198	0.311834	0.704107	Lipid	Neurotransmitters
Weight	10	111076745	ADRA2A	rs1800544	C	G	-0.0318488	0.489843	-0.991922	0.928225	0.948207	0.973215	Anthropometric	Neurotransmitters
Triglycerides	10	111076745	ADRA2A	rs1800544	C	G	-0.0116679	0.0502185	-0.110094	0.0867585	0.816446	0.977811	Lipid	Neurotransmitters
HOMA IR	10	111076745	ADRA2A	rs1800544	C	G	0.785853	0.256744	0.282644	1.28906	0.00242791	0.0485582	Glycaemic	Neurotransmitters
Waist circumference	10	111076745	ADRA2A	rs1800544	C	G	1.03429	0.900161	-0.729988	2.79858	0.251561	0.795855	Anthropometric	Neurotransmitters
Pulse pressure	10	111076745	ADRA2A	rs1800544	C	G	0.982338	1.13751	-1.24714	3.21182	0.38858	0.940245	Blood pressure	Neurotransmitters
Microalbumin	10	111076745	ADRA2A	rs1800544	C	G	-0.690032	1.30641	-3.25054	1.87048	0.597798	0.78049	Kidney function	Neurotransmitters
Sodium	10	111076745	ADRA2A	rs1800544	C	G	-0.0382334	0.433758	-0.888383	0.811916	0.929827	0.979307	Kidney function	Neurotransmitters
Tumor necrosis factor alpha	10	111076745	ADRA2A	rs1800544	C	G	-0.550304	1.42061	-3.33465	2.23404	0.698784	0.785493	Inflammation	Neurotransmitters
Gamma glutamyl transferase	10	111076745	ADRA2A	rs1800544	C	G	-0.481414	1.51829	-3.45721	2.49438	0.751429	0.902893	Liver function	Neurotransmitters
Systolic blood pressure	10	111076745	ADRA2A	rs1800544	C	G	0.655917	1.18396	-1.66459	2.97643	0.580033	0.928052	Blood pressure	Neurotransmitters
Waist-hip ratio	10	111076745	ADRA2A	rs1800544	C	G	0.00752778	0.00386478	-4.7063e-05	0.0151026	0.0524692	0.299824	Anthropometric	Neurotransmitters
Urea	10	111076745	ADRA2A	rs1800544	C	G	0.347467	0.196955	-0.0385575	0.733491	0.0788215	0.788215	Kidney function	Neurotransmitters
Postprandial insulin	10	111076745	ADRA2A	rs1800544	C	G	3.55381	0.988911	1.61558	5.49204	0.000386972	0.00773943	Glycaemic	Neurotransmitters
C-reactive protein	11	62910834	CHRM1	rs2067477	C	A	0.745344	0.279634	0.197272	1.29342	0.00821556	0.0946105	Inflammation	Neurotransmitters
Fasting insulin	11	62910834	CHRM1	rs2067477	C	A	1.72819	1.10419	-0.435977	3.89235	0.118883	0.570353	Glycaemic	Neurotransmitters
Creatinine	11	62910834	CHRM1	rs2067477	C	A	3.61136	2.94097	-2.15283	9.37554	0.220679	0.648772	Kidney function	Neurotransmitters
Albumin	11	62910834	CHRM1	rs2067477	C	A	-0.496032	0.760086	-1.98577	0.993709	0.514644	0.953451	Kidney function	Neurotransmitters
Body mass index	11	62910834	CHRM1	rs2067477	C	A	0.86605	0.348139	0.18371	1.54839	0.0135446	0.180595	Anthropometric	Neurotransmitters
Potassium	11	62910834	CHRM1	rs2067477	C	A	0.0948685	0.0550834	-0.0130931	0.20283	0.0863201	0.69056	Kidney function	Neurotransmitters
Low density lipoprotein	11	62910834	CHRM1	rs2067477	C	A	0.0321144	0.0297754	-0.0262443	0.0904732	0.281878	0.819882	Lipid	Neurotransmitters
Erythrocyte sedimentation rate	11	62910834	CHRM1	rs2067477	C	A	1.24787	1.49097	-1.67436	4.17011	0.403459	0.896576	Inflammation	Neurotransmitters
Fasting glucose	11	62910834	CHRM1	rs2067477	C	A	0.150688	0.194924	-0.231355	0.532732	0.440252	0.748393	Glycaemic	Neurotransmitters
Pulse pressure	11	62910834	CHRM1	rs2067477	C	A	2.23193	1.76463	-1.22668	5.69054	0.20718	0.940245	Blood pressure	Neurotransmitters
Diastolic blood pressure	11	62910834	CHRM1	rs2067477	C	A	-0.195583	0.872535	-1.90572	1.51455	0.82283	0.973026	Blood pressure	Neurotransmitters
Gamma glutamyl transferase	11	62910834	CHRM1	rs2067477	C	A	-1.94359	2.33183	-6.5139	2.62672	0.405397	0.860452	Liver function	Neurotransmitters
HbA1c	11	62910834	CHRM1	rs2067477	C	A	0.21029	0.153691	-0.0909388	0.511519	0.172525	0.573662	Glycaemic	Neurotransmitters
High density lipoprotein	11	62910834	CHRM1	rs2067477	C	A	-0.00940328	0.0189594	-0.0465629	0.0277564	0.620373	0.744247	Lipid	Neurotransmitters
Alanine aminotransferase	11	62910834	CHRM1	rs2067477	C	A	1.01547	1.77932	-2.47193	4.50287	0.568737	0.874981	Liver function	Neurotransmitters
Aspartate aminotransferase	11	62910834	CHRM1	rs2067477	C	A	1.09076	1.7259	-2.29193	4.47346	0.527995	0.94505	Liver function	Neurotransmitters
HOMA IR	11	62910834	CHRM1	rs2067477	C	A	0.586631	0.390668	-0.179063	1.35233	0.134523	0.617977	Glycaemic	Neurotransmitters
Waist circumference	11	62910834	CHRM1	rs2067477	C	A	2.19853	1.41765	-0.580024	4.97708	0.122273	0.698706	Anthropometric	Neurotransmitters
Weight	11	62910834	CHRM1	rs2067477	C	A	1.20096	0.752668	-0.274244	2.67616	0.111905	0.72863	Anthropometric	Neurotransmitters
Mean arterial pressure	11	62910834	CHRM1	rs2067477	C	A	0.583051	0.949825	-1.27857	2.44467	0.539902	0.937419	Blood pressure	Neurotransmitters
Microalbumin	11	62910834	CHRM1	rs2067477	C	A	2.44168	1.9992	-1.47667	6.36004	0.223169	0.78049	Kidney function	Neurotransmitters
Sodium	11	62910834	CHRM1	rs2067477	C	A	0.128768	0.648864	-1.14298	1.40052	0.842861	0.979307	Kidney function	Neurotransmitters
Tumor necrosis factor alpha	11	62910834	CHRM1	rs2067477	C	A	2.09303	2.01822	-1.86262	6.04868	0.300758	0.765369	Inflammation	Neurotransmitters
Fibrinogen	11	62910834	CHRM1	rs2067477	C	A	0.455874	0.226434	0.012072	0.899677	0.0452114	0.452114	Liver function	Neurotransmitters
Postprandial insulin	11	62910834	CHRM1	rs2067477	C	A	3.15105	1.66881	-0.119747	6.42186	0.0602144	0.354947	Glycaemic	Neurotransmitters
Systolic blood pressure	11	62910834	CHRM1	rs2067477	C	A	2.03634	1.80513	-1.50164	5.57433	0.260423	0.876391	Blood pressure	Neurotransmitters
Height	11	62910834	CHRM1	rs2067477	C	A	-1.28494	0.910231	-3.06896	0.499078	0.159354	0.804195	Anthropometric	Neurotransmitters
Hip circumference	11	62910834	CHRM1	rs2067477	C	A	0.690923	1.20562	-1.67204	3.05389	0.567127	0.921659	Anthropometric	Neurotransmitters
Urea	11	62910834	CHRM1	rs2067477	C	A	0.256256	0.299876	-0.33149	0.844003	0.393665	0.980569	Kidney function	Neurotransmitters
Waist-hip ratio	11	62910834	CHRM1	rs2067477	C	A	0.0146859	0.00609285	0.00274411	0.0266276	0.0166968	0.191705	Anthropometric	Neurotransmitters
Triglycerides	11	62910834	CHRM1	rs2067477	C	A	-0.008076	0.0771448	-0.159277	0.143125	0.916713	0.977811	Lipid	Neurotransmitters
Postprandial glucose	11	62910834	CHRM1	rs2067477	C	A	0.0116974	0.342004	-0.658618	0.682013	0.972744	0.97429	Glycaemic	Neurotransmitters
Total cholesterol	11	62910834	CHRM1	rs2067477	C	A	0.174113	0.112002	-0.0454075	0.393633	0.121383	0.755585	Lipid	Neurotransmitters
Fasting glucose	11	46385217	CHRM4	rs2067482	C	T	0.312096	0.289508	-0.255329	0.879521	0.282106	0.748393	Glycaemic	Neurotransmitters
Body mass index	11	46385217	CHRM4	rs2067482	C	T	0.783552	0.519124	-0.233913	1.80102	0.132519	0.702008	Anthropometric	Neurotransmitters
Creatinine	11	46385217	CHRM4	rs2067482	C	T	-0.0776795	4.36556	-8.63401	8.47866	0.985818	0.985818	Kidney function	Neurotransmitters
Erythrocyte sedimentation rate	11	46385217	CHRM4	rs2067482	C	T	1.9385	2.21269	-2.39829	6.2753	0.381863	0.896576	Inflammation	Neurotransmitters
Sodium	11	46385217	CHRM4	rs2067482	C	T	0.550201	0.959548	-1.33048	2.43088	0.566914	0.979307	Kidney function	Neurotransmitters
Diastolic blood pressure	11	46385217	CHRM4	rs2067482	C	T	-0.126089	1.28777	-2.65007	2.39789	0.922084	0.973026	Blood pressure	Neurotransmitters
Gamma glutamyl transferase	11	46385217	CHRM4	rs2067482	C	T	-1.31611	3.51624	-8.2078	5.57559	0.708516	0.902893	Liver function	Neurotransmitters
HbA1c	11	46385217	CHRM4	rs2067482	C	T	0.303352	0.226944	-0.14145	0.748154	0.182598	0.573662	Glycaemic	Neurotransmitters
Fibrinogen	11	46385217	CHRM4	rs2067482	C	T	0.480019	0.336108	-0.17874	1.13878	0.154543	0.63449	Liver function	Neurotransmitters
Aspartate aminotransferase	11	46385217	CHRM4	rs2067482	C	T	1.60462	2.5548	-3.40269	6.61193	0.530548	0.94505	Liver function	Neurotransmitters
HOMA IR	11	46385217	CHRM4	rs2067482	C	T	1.48762	0.578408	0.35396	2.62128	0.0107167	0.142889	Glycaemic	Neurotransmitters
Potassium	11	46385217	CHRM4	rs2067482	C	T	-0.0241447	0.0818603	-0.184588	0.136299	0.768287	0.956218	Kidney function	Neurotransmitters
C-reactive protein	11	46385217	CHRM4	rs2067482	C	T	0.799689	0.4168	-0.0172231	1.6166	0.056216	0.385239	Inflammation	Neurotransmitters
Mean arterial pressure	11	46385217	CHRM4	rs2067482	C	T	-0.101998	1.40229	-2.85044	2.64645	0.942077	0.982105	Blood pressure	Neurotransmitters
Microalbumin	11	46385217	CHRM4	rs2067482	C	T	5.20659	2.95138	-0.578007	10.9912	0.0789838	0.63187	Kidney function	Neurotransmitters
Systolic blood pressure	11	46385217	CHRM4	rs2067482	C	T	0.129108	2.66983	-5.10367	5.36188	0.961471	0.990861	Blood pressure	Neurotransmitters
Fasting insulin	11	46385217	CHRM4	rs2067482	C	T	2.74458	1.6464	-0.482305	5.97147	0.096815	0.570353	Glycaemic	Neurotransmitters
Postprandial glucose	11	46385217	CHRM4	rs2067482	C	T	0.199038	0.514336	-0.809042	1.20712	0.699114	0.97429	Glycaemic	Neurotransmitters
Postprandial insulin	11	46385217	CHRM4	rs2067482	C	T	1.8618	2.49708	-3.03238	6.75598	0.456644	0.992548	Glycaemic	Neurotransmitters
Urea	11	46385217	CHRM4	rs2067482	C	T	-0.239943	0.443272	-1.10874	0.628855	0.588803	0.980569	Kidney function	Neurotransmitters
Albumin	11	46385217	CHRM4	rs2067482	C	T	-1.39413	1.122	-3.5932	0.804949	0.21525	0.953451	Kidney function	Neurotransmitters
Alanine aminotransferase	11	46385217	CHRM4	rs2067482	C	T	0.173414	2.6444	-5.00952	5.35635	0.947769	0.974653	Liver function	Neurotransmitters
Hip circumference	11	46385217	CHRM4	rs2067482	C	T	-0.858723	1.7912	-4.36942	2.65197	0.632083	0.936419	Anthropometric	Neurotransmitters
Triglycerides	11	46385217	CHRM4	rs2067482	C	T	0.208128	0.113236	-0.0138107	0.430066	0.0672984	0.942975	Lipid	Neurotransmitters
Waist circumference	11	46385217	CHRM4	rs2067482	C	T	0.521001	2.11094	-3.61636	4.65837	0.805266	0.947814	Anthropometric	Neurotransmitters
Low density lipoprotein	11	46385217	CHRM4	rs2067482	C	T	0.0495687	0.0439982	-0.0366661	0.135803	0.261034	0.819882	Lipid	Neurotransmitters
Waist-hip ratio	11	46385217	CHRM4	rs2067482	C	T	0.0113309	0.00907388	-0.00645359	0.0291154	0.212978	0.544965	Anthropometric	Neurotransmitters
Total cholesterol	11	46385217	CHRM4	rs2067482	C	T	0.185767	0.166164	-0.139908	0.511443	0.264696	0.978693	Lipid	Neurotransmitters
Pulse pressure	11	46385217	CHRM4	rs2067482	C	T	0.255196	2.61223	-4.86467	5.37506	0.922258	0.972342	Blood pressure	Neurotransmitters
Height	11	46385217	CHRM4	rs2067482	C	T	-1.77081	1.34694	-4.41076	0.869145	0.189869	0.804195	Anthropometric	Neurotransmitters
High density lipoprotein	11	46385217	CHRM4	rs2067482	C	T	-0.0197925	0.0280496	-0.0747687	0.0351837	0.481105	0.740162	Lipid	Neurotransmitters
Weight	11	46385217	CHRM4	rs2067482	C	T	0.320409	1.11666	-1.86821	2.50902	0.77441	0.925152	Anthropometric	Neurotransmitters
Tumor necrosis factor alpha	11	46385217	CHRM4	rs2067482	C	T	1.13532	3.01616	-4.77625	7.04688	0.706944	0.785493	Inflammation	Neurotransmitters
Microalbumin	2	218135587	CXCR2	rs2230054	C	T	-0.662948	1.22915	-3.07203	1.74614	0.590118	0.78049	Kidney function	Inflammatory mediators
Erythrocyte sedimentation rate	2	218135587	CXCR2	rs2230054	C	T	-1.8419	0.887817	-3.58199	-0.101808	0.0390395	0.640838	Inflammation	Inflammatory mediators
Gamma glutamyl transferase	2	218135587	CXCR2	rs2230054	C	T	-3.11377	1.38263	-5.82367	-0.403866	0.0251796	0.503591	Liver function	Inflammatory mediators
Diastolic blood pressure	2	218135587	CXCR2	rs2230054	C	T	0.810842	0.515117	-0.198769	1.82045	0.116726	0.768393	Blood pressure	Inflammatory mediators
Aspartate aminotransferase	2	218135587	CXCR2	rs2230054	C	T	-0.463399	1.03411	-2.49022	1.56342	0.654457	0.94505	Liver function	Inflammatory mediators
Body mass index	2	218135587	CXCR2	rs2230054	C	T	0.0645287	0.21534	-0.357529	0.486587	0.764683	0.975499	Anthropometric	Inflammatory mediators
Fibrinogen	2	218135587	CXCR2	rs2230054	C	T	0.0615007	0.135671	-0.204409	0.32741	0.650716	0.831074	Liver function	Inflammatory mediators
Mean arterial pressure	2	218135587	CXCR2	rs2230054	C	T	0.518213	0.579183	-0.616965	1.65339	0.371788	0.937419	Blood pressure	Inflammatory mediators
Postprandial insulin	2	218135587	CXCR2	rs2230054	C	T	0.658792	1.01312	-1.32688	2.64447	0.516116	0.992548	Glycaemic	Inflammatory mediators
Fasting insulin	2	218135587	CXCR2	rs2230054	C	T	-0.0135246	0.678216	-1.3428	1.31575	0.984106	0.995134	Glycaemic	Inflammatory mediators
C-reactive protein	2	218135587	CXCR2	rs2230054	C	T	-0.0627364	0.169604	-0.395154	0.269681	0.711768	0.824099	Inflammation	Inflammatory mediators
Postprandial glucose	2	218135587	CXCR2	rs2230054	C	T	0.168033	0.231293	-0.285292	0.621359	0.468209	0.97429	Glycaemic	Inflammatory mediators
Hip circumference	2	218135587	CXCR2	rs2230054	C	T	0.675964	0.735017	-0.764642	2.11657	0.358631	0.901607	Anthropometric	Inflammatory mediators
Fasting glucose	2	218135587	CXCR2	rs2230054	C	T	0.156654	0.131151	-0.100398	0.413706	0.233425	0.748393	Glycaemic	Inflammatory mediators
Pulse pressure	2	218135587	CXCR2	rs2230054	C	T	-0.837563	1.05616	-2.90761	1.23248	0.428513	0.940245	Blood pressure	Inflammatory mediators
Alanine aminotransferase	2	218135587	CXCR2	rs2230054	C	T	0.116911	1.06295	-1.96643	2.20026	0.912507	0.974653	Liver function	Inflammatory mediators
Waist-hip ratio	2	218135587	CXCR2	rs2230054	C	T	-0.00620339	0.00362753	-0.0133132	0.000906435	0.0884806	0.354894	Anthropometric	Inflammatory mediators
HOMA IR	2	218135587	CXCR2	rs2230054	C	T	0.0195829	0.24827	-0.467017	0.506183	0.937193	0.957985	Glycaemic	Inflammatory mediators
Creatinine	2	218135587	CXCR2	rs2230054	C	T	3.273	1.7405	-0.138317	6.68431	0.061194	0.432978	Kidney function	Inflammatory mediators
Low density lipoprotein	2	218135587	CXCR2	rs2230054	C	T	0.0048757	0.0178035	-0.0300185	0.0397699	0.784415	0.819882	Lipid	Inflammatory mediators
Height	2	218135587	CXCR2	rs2230054	C	T	0.289479	0.550568	-0.789614	1.36857	0.599501	0.88815	Anthropometric	Inflammatory mediators
Triglycerides	2	218135587	CXCR2	rs2230054	C	T	0.0596139	0.0476608	-0.0337996	0.153027	0.212169	0.942975	Lipid	Inflammatory mediators
Sodium	2	218135587	CXCR2	rs2230054	C	T	0.0305907	0.404332	-0.761885	0.823067	0.939752	0.979307	Kidney function	Inflammatory mediators
Albumin	2	218135587	CXCR2	rs2230054	C	T	-0.0941031	0.472272	-1.01974	0.831532	0.842223	0.953451	Kidney function	Inflammatory mediators
Weight	2	218135587	CXCR2	rs2230054	C	T	0.372432	0.45897	-0.527132	1.272	0.417872	0.72863	Anthropometric	Inflammatory mediators
Total cholesterol	2	218135587	CXCR2	rs2230054	C	T	0.133397	0.0666483	0.00276896	0.264026	0.0464096	0.636627	Lipid	Inflammatory mediators
HbA1c	2	218135587	CXCR2	rs2230054	C	T	0.00936703	0.093382	-0.173658	0.192392	0.920179	0.988144	Glycaemic	Inflammatory mediators
Potassium	2	218135587	CXCR2	rs2230054	C	T	0.066972	0.0328791	0.00253003	0.131414	0.0427039	0.427039	Kidney function	Inflammatory mediators
High density lipoprotein	2	218135587	CXCR2	rs2230054	C	T	0.0158391	0.0115953	-0.00688715	0.0385654	0.173156	0.640784	Lipid	Inflammatory mediators
Tumor necrosis factor alpha	2	218135587	CXCR2	rs2230054	C	T	-0.652391	1.31824	-3.2361	1.93131	0.621105	0.785493	Inflammation	Inflammatory mediators
Urea	2	218135587	CXCR2	rs2230054	C	T	-0.0150031	0.177772	-0.363429	0.333423	0.932809	0.980569	Kidney function	Inflammatory mediators
Systolic blood pressure	2	218135587	CXCR2	rs2230054	C	T	-0.0267212	1.10371	-2.18995	2.13651	0.980704	0.990861	Blood pressure	Inflammatory mediators
Waist circumference	2	218135587	CXCR2	rs2230054	C	T	0.0572026	0.843264	-1.59556	1.70997	0.945971	0.970227	Anthropometric	Inflammatory mediators
Mean arterial pressure	3	159988493	IL12A	rs2243115	T	G	-0.735022	1.03358	-2.76081	1.29077	0.477755	0.937419	Blood pressure	Inflammatory mediators
Waist-hip ratio	3	159988493	IL12A	rs2243115	T	G	-0.00242525	0.00649951	-0.0151641	0.0103136	0.709401	0.83459	Anthropometric	Inflammatory mediators
Fasting glucose	3	159988493	IL12A	rs2243115	T	G	-0.166543	0.179352	-0.518065	0.18498	0.354123	0.748393	Glycaemic	Inflammatory mediators
Diastolic blood pressure	3	159988493	IL12A	rs2243115	T	G	-0.42791	0.927874	-2.24651	1.39069	0.645133	0.973026	Blood pressure	Inflammatory mediators
Fibrinogen	3	159988493	IL12A	rs2243115	T	G	0.171351	0.242327	-0.303601	0.646303	0.480248	0.831074	Liver function	Inflammatory mediators
Postprandial glucose	3	159988493	IL12A	rs2243115	T	G	-0.338789	0.346139	-1.01721	0.339631	0.328771	0.97429	Glycaemic	Inflammatory mediators
Erythrocyte sedimentation rate	3	159988493	IL12A	rs2243115	T	G	-0.776623	1.49761	-3.71187	2.15863	0.604577	0.9262	Inflammation	Inflammatory mediators
Fasting insulin	3	159988493	IL12A	rs2243115	T	G	-1.3532	1.14536	-3.59807	0.891673	0.238697	0.792596	Glycaemic	Inflammatory mediators
C-reactive protein	3	159988493	IL12A	rs2243115	T	G	-0.271167	0.29525	-0.849846	0.307513	0.359399	0.795045	Inflammation	Inflammatory mediators
Alanine aminotransferase	3	159988493	IL12A	rs2243115	T	G	-0.149093	1.8556	-3.78599	3.48781	0.936034	0.974653	Liver function	Inflammatory mediators
Aspartate aminotransferase	3	159988493	IL12A	rs2243115	T	G	0.272519	1.75741	-3.17195	3.71699	0.87691	0.965205	Liver function	Inflammatory mediators
Sodium	3	159988493	IL12A	rs2243115	T	G	0.282756	0.681114	-1.0522	1.61772	0.678446	0.979307	Kidney function	Inflammatory mediators
Pulse pressure	3	159988493	IL12A	rs2243115	T	G	-0.959553	1.88462	-4.65333	2.73423	0.611159	0.940245	Blood pressure	Inflammatory mediators
Low density lipoprotein	3	159988493	IL12A	rs2243115	T	G	-0.0105187	0.032246	-0.0737197	0.0526823	0.744581	0.819882	Lipid	Inflammatory mediators
Height	3	159988493	IL12A	rs2243115	T	G	-0.654322	0.966366	-2.54836	1.23972	0.499057	0.88815	Anthropometric	Inflammatory mediators
Microalbumin	3	159988493	IL12A	rs2243115	T	G	-2.79076	2.15296	-7.01048	1.42895	0.196248	0.78049	Kidney function	Inflammatory mediators
Creatinine	3	159988493	IL12A	rs2243115	T	G	-2.73546	3.00107	-8.61745	3.14653	0.363032	0.806738	Kidney function	Inflammatory mediators
Albumin	3	159988493	IL12A	rs2243115	T	G	0.144739	0.808619	-1.44013	1.7296	0.858106	0.953451	Kidney function	Inflammatory mediators
Weight	3	159988493	IL12A	rs2243115	T	G	-1.41543	0.759646	-2.90431	0.0734496	0.0637562	0.72863	Anthropometric	Inflammatory mediators
Gamma glutamyl transferase	3	159988493	IL12A	rs2243115	T	G	2.81068	2.46019	-2.0112	7.63256	0.254503	0.848342	Liver function	Inflammatory mediators
Body mass index	3	159988493	IL12A	rs2243115	T	G	-0.198128	0.376906	-0.93685	0.540594	0.599648	0.975499	Anthropometric	Inflammatory mediators
Potassium	3	159988493	IL12A	rs2243115	T	G	-0.0692191	0.054989	-0.176996	0.0385573	0.209443	0.840386	Kidney function	Inflammatory mediators
High density lipoprotein	3	159988493	IL12A	rs2243115	T	G	-0.017911	0.0201949	-0.0574923	0.0216702	0.376096	0.704107	Lipid	Inflammatory mediators
Hip circumference	3	159988493	IL12A	rs2243115	T	G	-1.67501	1.29815	-4.21934	0.869324	0.198301	0.793202	Anthropometric	Inflammatory mediators
Postprandial insulin	3	159988493	IL12A	rs2243115	T	G	-1.1335	1.71102	-4.48703	2.22004	0.508363	0.992548	Glycaemic	Inflammatory mediators
HbA1c	3	159988493	IL12A	rs2243115	T	G	-0.137653	0.154881	-0.441214	0.165909	0.3751	0.696563	Glycaemic	Inflammatory mediators
Waist circumference	3	159988493	IL12A	rs2243115	T	G	-1.80497	1.51359	-4.77156	1.16162	0.234347	0.795855	Anthropometric	Inflammatory mediators
Total cholesterol	3	159988493	IL12A	rs2243115	T	G	-0.04272	0.116537	-0.271129	0.185688	0.714286	0.978693	Lipid	Inflammatory mediators
Triglycerides	3	159988493	IL12A	rs2243115	T	G	0.00290746	0.0825458	-0.158879	0.164694	0.971934	0.979816	Lipid	Inflammatory mediators
HOMA IR	3	159988493	IL12A	rs2243115	T	G	-0.430947	0.371415	-1.15891	0.297013	0.247191	0.617977	Glycaemic	Inflammatory mediators
Systolic blood pressure	3	159988493	IL12A	rs2243115	T	G	-1.38746	1.96185	-5.23262	2.4577	0.480181	0.876391	Blood pressure	Inflammatory mediators
Tumor necrosis factor alpha	3	159988493	IL12A	rs2243115	T	G	2.78689	2.38366	-1.88499	7.45877	0.243602	0.765369	Inflammation	Inflammatory mediators
Urea	3	159988493	IL12A	rs2243115	T	G	-0.152907	0.304171	-0.749071	0.443257	0.615677	0.980569	Kidney function	Inflammatory mediators
Erythrocyte sedimentation rate	19	45669311	GIPR	rs2302382	C	A	0.067834	1.13868	-2.16394	2.29961	0.95254	0.976964	Inflammation	Beta-cell function
Fasting glucose	19	45669311	GIPR	rs2302382	C	A	-0.0485341	0.15848	-0.35915	0.262082	0.759649	0.781982	Glycaemic	Beta-cell function
Low density lipoprotein	19	45669311	GIPR	rs2302382	C	A	-0.0215417	0.0212942	-0.0632775	0.0201941	0.312608	0.819882	Lipid	Beta-cell function
Diastolic blood pressure	19	45669311	GIPR	rs2302382	C	A	-1.10377	0.622476	-2.3238	0.116265	0.0773087	0.768393	Blood pressure	Beta-cell function
Microalbumin	19	45669311	GIPR	rs2302382	C	A	-0.96401	1.48685	-3.87819	1.95017	0.517296	0.78049	Kidney function	Beta-cell function
C-reactive protein	19	45669311	GIPR	rs2302382	C	A	-0.25263	0.20428	-0.653011	0.147751	0.217259	0.653182	Inflammation	Beta-cell function
Pulse pressure	19	45669311	GIPR	rs2302382	C	A	-0.16149	1.29386	-2.69741	2.37443	0.900764	0.972342	Blood pressure	Beta-cell function
Weight	19	45669311	GIPR	rs2302382	C	A	-0.860077	0.560084	-1.95782	0.237667	0.125781	0.72863	Anthropometric	Beta-cell function
Mean arterial pressure	19	45669311	GIPR	rs2302382	C	A	-1.15563	0.699064	-2.52577	0.21451	0.0994537	0.663025	Blood pressure	Beta-cell function
Fasting insulin	19	45669311	GIPR	rs2302382	C	A	-0.516391	0.819017	-2.12163	1.08885	0.528891	0.995134	Glycaemic	Beta-cell function
Creatinine	19	45669311	GIPR	rs2302382	C	A	3.82127	2.13644	-0.366079	8.00863	0.0747776	0.432978	Kidney function	Beta-cell function
Albumin	19	45669311	GIPR	rs2302382	C	A	0.320707	0.572234	-0.800851	1.44226	0.575631	0.953451	Kidney function	Beta-cell function
Fibrinogen	19	45669311	GIPR	rs2302382	C	A	0.0740262	0.166212	-0.251744	0.399796	0.656402	0.831074	Liver function	Beta-cell function
Sodium	19	45669311	GIPR	rs2302382	C	A	0.396112	0.492923	-0.569998	1.36222	0.422323	0.979307	Kidney function	Beta-cell function
Body mass index	19	45669311	GIPR	rs2302382	C	A	-0.303427	0.260826	-0.814636	0.207782	0.245703	0.702008	Anthropometric	Beta-cell function
Potassium	19	45669311	GIPR	rs2302382	C	A	0.000873791	0.0421563	-0.081751	0.0834986	0.983478	0.983478	Kidney function	Beta-cell function
Alanine aminotransferase	19	45669311	GIPR	rs2302382	C	A	0.765653	1.30927	-1.80047	3.33178	0.559166	0.874981	Liver function	Beta-cell function
Waist-hip ratio	19	45669311	GIPR	rs2302382	C	A	0.00463241	0.00441848	-0.00402766	0.0132925	0.295368	0.590735	Anthropometric	Beta-cell function
Gamma glutamyl transferase	19	45669311	GIPR	rs2302382	C	A	2.38107	1.71831	-0.986753	5.7489	0.166959	0.848342	Liver function	Beta-cell function
HbA1c	19	45669311	GIPR	rs2302382	C	A	-0.00167439	0.112573	-0.222314	0.218965	0.988144	0.988144	Glycaemic	Beta-cell function
High density lipoprotein	19	45669311	GIPR	rs2302382	C	A	-0.00955339	0.0143674	-0.037713	0.0186062	0.50665	0.744247	Lipid	Beta-cell function
Postprandial glucose	19	45669311	GIPR	rs2302382	C	A	0.0706619	0.278422	-0.475034	0.616358	0.799844	0.97429	Glycaemic	Beta-cell function
Aspartate aminotransferase	19	45669311	GIPR	rs2302382	C	A	-0.262106	1.26665	-2.7447	2.22049	0.836219	0.965205	Liver function	Beta-cell function
HOMA IR	19	45669311	GIPR	rs2302382	C	A	-0.128859	0.297635	-0.712213	0.454495	0.665395	0.906247	Glycaemic	Beta-cell function
Waist circumference	19	45669311	GIPR	rs2302382	C	A	-0.604602	1.02436	-2.61232	1.40311	0.555527	0.836707	Anthropometric	Beta-cell function
Height	19	45669311	GIPR	rs2302382	C	A	-0.0609226	0.675877	-1.38562	1.26377	0.928243	0.99765	Anthropometric	Beta-cell function
Total cholesterol	19	45669311	GIPR	rs2302382	C	A	-0.0100516	0.0817505	-0.17028	0.150176	0.902233	0.978693	Lipid	Beta-cell function
Postprandial insulin	19	45669311	GIPR	rs2302382	C	A	-0.489392	1.22137	-2.88323	1.90444	0.688958	0.992548	Glycaemic	Beta-cell function
Systolic blood pressure	19	45669311	GIPR	rs2302382	C	A	-1.26526	1.34538	-3.90215	1.37164	0.347818	0.876391	Blood pressure	Beta-cell function
Tumor necrosis factor alpha	19	45669311	GIPR	rs2302382	C	A	1.25718	1.616	-1.91013	4.42448	0.437264	0.785493	Inflammation	Beta-cell function
Hip circumference	19	45669311	GIPR	rs2302382	C	A	-1.35897	0.883989	-3.09156	0.373616	0.125366	0.753501	Anthropometric	Beta-cell function
Urea	19	45669311	GIPR	rs2302382	C	A	0.0688203	0.224944	-0.372061	0.509702	0.759878	0.980569	Kidney function	Beta-cell function
Triglycerides	19	45669311	GIPR	rs2302382	C	A	0.0519259	0.0577962	-0.0613525	0.165204	0.369741	0.977811	Lipid	Beta-cell function
Erythrocyte sedimentation rate	14	104772855	AKT1	rs2494732	T	C	1.06227	0.892854	-0.68769	2.81224	0.235335	0.819044	Inflammation	Apoptosis
Diastolic blood pressure	14	104772855	AKT1	rs2494732	T	C	0.1166	0.528456	-0.919155	1.15235	0.825561	0.973026	Blood pressure	Apoptosis
Mean arterial pressure	14	104772855	AKT1	rs2494732	T	C	0.0311269	0.584193	-1.11387	1.17612	0.957552	0.982105	Blood pressure	Apoptosis
Fasting glucose	14	104772855	AKT1	rs2494732	T	C	-0.102803	0.119271	-0.336571	0.130964	0.389593	0.748393	Glycaemic	Apoptosis
Potassium	14	104772855	AKT1	rs2494732	T	C	-0.0063401	0.0334378	-0.071877	0.0591968	0.849777	0.956218	Kidney function	Apoptosis
C-reactive protein	14	104772855	AKT1	rs2494732	T	C	-0.293827	0.172558	-0.632035	0.04438	0.0899157	0.459456	Inflammation	Apoptosis
Microalbumin	14	104772855	AKT1	rs2494732	T	C	-1.34278	1.24336	-3.77972	1.09417	0.281256	0.78049	Kidney function	Apoptosis
Creatinine	14	104772855	AKT1	rs2494732	T	C	-2.18552	1.7457	-5.60703	1.236	0.211821	0.648772	Kidney function	Apoptosis
Body mass index	14	104772855	AKT1	rs2494732	T	C	-0.121036	0.215644	-0.543692	0.301619	0.575136	0.975499	Anthropometric	Apoptosis
Fasting insulin	14	104772855	AKT1	rs2494732	T	C	-1.28278	0.680477	-2.61649	0.050935	0.060633	0.570353	Glycaemic	Apoptosis
Waist-hip ratio	14	104772855	AKT1	rs2494732	T	C	-0.0012876	0.00379509	-0.00872584	0.00615065	0.734698	0.839655	Anthropometric	Apoptosis
Sodium	14	104772855	AKT1	rs2494732	T	C	-0.37621	0.403672	-1.16739	0.414973	0.352297	0.979307	Kidney function	Apoptosis
Gamma glutamyl transferase	14	104772855	AKT1	rs2494732	T	C	0.459226	1.45498	-2.39249	3.31094	0.752566	0.902893	Liver function	Apoptosis
Waist circumference	14	104772855	AKT1	rs2494732	T	C	-0.193722	0.874015	-1.90676	1.51931	0.824779	0.947814	Anthropometric	Apoptosis
Low density lipoprotein	14	104772855	AKT1	rs2494732	T	C	0.0315909	0.0182254	-0.00413015	0.067312	0.0843288	0.606002	Lipid	Apoptosis
Fibrinogen	14	104772855	AKT1	rs2494732	T	C	-0.176857	0.13953	-0.450332	0.0966174	0.206209	0.63449	Liver function	Apoptosis
Aspartate aminotransferase	14	104772855	AKT1	rs2494732	T	C	0.173669	1.05751	-1.89902	2.24635	0.869694	0.965205	Liver function	Apoptosis
HbA1c	14	104772855	AKT1	rs2494732	T	C	-0.160493	0.0935618	-0.343871	0.0228844	0.0875838	0.500479	Glycaemic	Apoptosis
Pulse pressure	14	104772855	AKT1	rs2494732	T	C	-0.279173	1.08305	-2.40191	1.84357	0.796811	0.972342	Blood pressure	Apoptosis
Weight	14	104772855	AKT1	rs2494732	T	C	0.39125	0.461946	-0.514147	1.29665	0.397868	0.72863	Anthropometric	Apoptosis
Postprandial glucose	14	104772855	AKT1	rs2494732	T	C	-0.145766	0.21002	-0.557399	0.265866	0.488322	0.97429	Glycaemic	Apoptosis
HOMA IR	14	104772855	AKT1	rs2494732	T	C	-0.365847	0.241914	-0.83999	0.108295	0.131783	0.617977	Glycaemic	Apoptosis
Albumin	14	104772855	AKT1	rs2494732	T	C	0.156431	0.470714	-0.766151	1.07901	0.739935	0.953451	Kidney function	Apoptosis
High density lipoprotein	14	104772855	AKT1	rs2494732	T	C	0.00999252	0.0116936	-0.0129266	0.0329116	0.393673	0.704107	Lipid	Apoptosis
Alanine aminotransferase	14	104772855	AKT1	rs2494732	T	C	-0.730288	1.09628	-2.87895	1.41838	0.505959	0.874981	Liver function	Apoptosis
Postprandial insulin	14	104772855	AKT1	rs2494732	T	C	-1.62991	0.992882	-3.57592	0.316107	0.101996	0.370893	Glycaemic	Apoptosis
Systolic blood pressure	14	104772855	AKT1	rs2494732	T	C	-0.162574	1.1166	-2.35107	2.02593	0.884364	0.990861	Blood pressure	Apoptosis
Tumor necrosis factor alpha	14	104772855	AKT1	rs2494732	T	C	-1.76392	1.26738	-4.24795	0.7201	0.165287	0.765369	Inflammation	Apoptosis
Hip circumference	14	104772855	AKT1	rs2494732	T	C	0.00394334	0.743918	-1.45411	1.462	0.995775	0.995775	Anthropometric	Apoptosis
Urea	14	104772855	AKT1	rs2494732	T	C	-0.190126	0.176936	-0.536914	0.156662	0.283665	0.980569	Kidney function	Apoptosis
Height	14	104772855	AKT1	rs2494732	T	C	0.702161	0.556885	-0.389314	1.79364	0.208589	0.804195	Anthropometric	Apoptosis
Triglycerides	14	104772855	AKT1	rs2494732	T	C	-0.0126975	0.0463242	-0.103491	0.0780963	0.784246	0.977811	Lipid	Apoptosis
Total cholesterol	14	104772855	AKT1	rs2494732	T	C	-0.0657491	0.0676544	-0.198349	0.066851	0.332118	0.978693	Lipid	Apoptosis
Diastolic blood pressure	1	159715306	CRP	rs2794521	T	C	-0.908199	0.519683	-1.92676	0.110361	0.0816533	0.768393	Blood pressure	Inflammatory mediators
C-reactive protein	1	159715306	CRP	rs2794521	T	C	0.217919	0.170444	-0.116146	0.551984	0.20214	0.653182	Inflammation	Inflammatory mediators
Erythrocyte sedimentation rate	1	159715306	CRP	rs2794521	T	C	0.0134309	0.950245	-1.84901	1.87588	0.988733	0.988733	Inflammation	Inflammatory mediators
Fasting glucose	1	159715306	CRP	rs2794521	T	C	0.0880215	0.132172	-0.171031	0.347074	0.505994	0.748393	Glycaemic	Inflammatory mediators
Mean arterial pressure	1	159715306	CRP	rs2794521	T	C	-0.339869	0.586072	-1.48855	0.808811	0.562452	0.937419	Blood pressure	Inflammatory mediators
Microalbumin	1	159715306	CRP	rs2794521	T	C	0.910651	1.24055	-1.52078	3.34209	0.463532	0.78049	Kidney function	Inflammatory mediators
HOMA IR	1	159715306	CRP	rs2794521	T	C	0.356763	0.247536	-0.128398	0.841924	0.150649	0.617977	Glycaemic	Inflammatory mediators
Low density lipoprotein	1	159715306	CRP	rs2794521	T	C	0.0125485	0.0177875	-0.0223143	0.0474114	0.481116	0.819882	Lipid	Inflammatory mediators
Waist-hip ratio	1	159715306	CRP	rs2794521	T	C	0.00138024	0.00369376	-0.0058594	0.00861988	0.70894	0.83459	Anthropometric	Inflammatory mediators
Body mass index	1	159715306	CRP	rs2794521	T	C	0.508423	0.216036	0.0850004	0.931846	0.0193058	0.193058	Anthropometric	Inflammatory mediators
Gamma glutamyl transferase	1	159715306	CRP	rs2794521	T	C	-1.07932	1.4375	-3.89676	1.73813	0.453396	0.860452	Liver function	Inflammatory mediators
Creatinine	1	159715306	CRP	rs2794521	T	C	1.25033	1.79167	-2.26128	4.76195	0.485856	0.833816	Kidney function	Inflammatory mediators
Weight	1	159715306	CRP	rs2794521	T	C	0.350529	0.468928	-0.568553	1.26961	0.455393	0.72863	Anthropometric	Inflammatory mediators
Fibrinogen	1	159715306	CRP	rs2794521	T	C	0.0692251	0.138696	-0.202613	0.341064	0.618097	0.831074	Liver function	Inflammatory mediators
Aspartate aminotransferase	1	159715306	CRP	rs2794521	T	C	0.078213	1.05713	-1.99372	2.15014	0.941075	0.965205	Liver function	Inflammatory mediators
Sodium	1	159715306	CRP	rs2794521	T	C	-0.415958	0.411075	-1.22165	0.389734	0.312485	0.979307	Kidney function	Inflammatory mediators
Fasting insulin	1	159715306	CRP	rs2794521	T	C	1.04136	0.681096	-0.293559	2.37629	0.127425	0.570353	Glycaemic	Inflammatory mediators
Pulse pressure	1	159715306	CRP	rs2794521	T	C	1.84645	1.07428	-0.259102	3.95199	0.0867845	0.940245	Blood pressure	Inflammatory mediators
Postprandial glucose	1	159715306	CRP	rs2794521	T	C	0.0345688	0.232368	-0.420864	0.490001	0.881846	0.97429	Glycaemic	Inflammatory mediators
Urea	1	159715306	CRP	rs2794521	T	C	0.0150904	0.187751	-0.352895	0.383076	0.935998	0.980569	Kidney function	Inflammatory mediators
Potassium	1	159715306	CRP	rs2794521	T	C	0.0502515	0.0350498	-0.0184449	0.118948	0.152789	0.785486	Kidney function	Inflammatory mediators
Waist circumference	1	159715306	CRP	rs2794521	T	C	0.965998	0.853413	-0.706662	2.63866	0.258653	0.795855	Anthropometric	Inflammatory mediators
Alanine aminotransferase	1	159715306	CRP	rs2794521	T	C	-1.34402	1.09029	-3.48096	0.792907	0.218733	0.853807	Liver function	Inflammatory mediators
Postprandial insulin	1	159715306	CRP	rs2794521	T	C	2.20371	1.01086	0.222459	4.18497	0.0301031	0.354947	Glycaemic	Inflammatory mediators
HbA1c	1	159715306	CRP	rs2794521	T	C	0.119911	0.0935038	-0.0633536	0.303175	0.200782	0.573662	Glycaemic	Inflammatory mediators
Systolic blood pressure	1	159715306	CRP	rs2794521	T	C	0.938247	1.12341	-1.26359	3.14009	0.404345	0.876391	Blood pressure	Inflammatory mediators
Albumin	1	159715306	CRP	rs2794521	T	C	-0.0358658	0.477812	-0.97236	0.900628	0.940219	0.993525	Kidney function	Inflammatory mediators
Hip circumference	1	159715306	CRP	rs2794521	T	C	0.752171	0.739485	-0.697193	2.20154	0.309974	0.885639	Anthropometric	Inflammatory mediators
Triglycerides	1	159715306	CRP	rs2794521	T	C	0.0452304	0.0482261	-0.049291	0.139752	0.349128	0.977811	Lipid	Inflammatory mediators
Height	1	159715306	CRP	rs2794521	T	C	-1.04007	0.560548	-2.13872	0.0585855	0.064602	0.804195	Anthropometric	Inflammatory mediators
Total cholesterol	1	159715306	CRP	rs2794521	T	C	-0.0465132	0.0681671	-0.180118	0.0870918	0.495598	0.978693	Lipid	Inflammatory mediators
High density lipoprotein	1	159715306	CRP	rs2794521	T	C	-0.0309166	0.0118539	-0.0541498	-0.00768336	0.00960127	0.217434	Lipid	Inflammatory mediators
Tumor necrosis factor alpha	1	159715306	CRP	rs2794521	T	C	1.49977	1.34705	-1.14039	4.13993	0.266518	0.765369	Inflammation	Inflammatory mediators
Diastolic blood pressure	4	46327706	GABRA2	rs279845	T	A	0.00705932	0.491688	-0.956632	0.970751	0.988558	0.988558	Blood pressure	Beta-cell function
Mean arterial pressure	4	46327706	GABRA2	rs279845	T	A	0.0987603	0.560068	-0.998953	1.19647	0.860194	0.955771	Blood pressure	Beta-cell function
C-reactive protein	4	46327706	GABRA2	rs279845	T	A	-0.00794796	0.170777	-0.342666	0.32677	0.962922	0.962922	Inflammation	Beta-cell function
Low density lipoprotein	4	46327706	GABRA2	rs279845	T	A	0.00793695	0.016189	-0.0237929	0.0396668	0.624435	0.819882	Lipid	Beta-cell function
Creatinine	4	46327706	GABRA2	rs279845	T	A	-1.00317	1.79216	-4.51574	2.50939	0.576218	0.853656	Kidney function	Beta-cell function
Potassium	4	46327706	GABRA2	rs279845	T	A	-0.0423962	0.0337284	-0.108503	0.0237102	0.210097	0.840386	Kidney function	Beta-cell function
Waist-hip ratio	4	46327706	GABRA2	rs279845	T	A	-0.00174511	0.00375762	-0.00910991	0.00561968	0.642808	0.83459	Anthropometric	Beta-cell function
Erythrocyte sedimentation rate	4	46327706	GABRA2	rs279845	T	A	0.645298	0.900194	-1.11905	2.40965	0.474238	0.90331	Inflammation	Beta-cell function
Microalbumin	4	46327706	GABRA2	rs279845	T	A	-0.533054	1.19131	-2.86799	1.80188	0.654992	0.793929	Kidney function	Beta-cell function
Fasting glucose	4	46327706	GABRA2	rs279845	T	A	-0.0550822	0.115178	-0.280827	0.170663	0.632961	0.748393	Glycaemic	Beta-cell function
Weight	4	46327706	GABRA2	rs279845	T	A	-0.459243	0.477936	-1.39598	0.477494	0.337668	0.72863	Anthropometric	Beta-cell function
Aspartate aminotransferase	4	46327706	GABRA2	rs279845	T	A	-0.684296	1.05038	-2.74301	1.37442	0.515425	0.94505	Liver function	Beta-cell function
Hip circumference	4	46327706	GABRA2	rs279845	T	A	-0.535455	0.704143	-1.91555	0.84464	0.447812	0.921659	Anthropometric	Beta-cell function
Body mass index	4	46327706	GABRA2	rs279845	T	A	-0.198876	0.210118	-0.610699	0.212948	0.344939	0.919838	Anthropometric	Beta-cell function
Fasting insulin	4	46327706	GABRA2	rs279845	T	A	-0.770354	0.680346	-2.10381	0.563099	0.258748	0.792596	Glycaemic	Beta-cell function
Fibrinogen	4	46327706	GABRA2	rs279845	T	A	-0.174614	0.132954	-0.435199	0.0859708	0.190442	0.63449	Liver function	Beta-cell function
Postprandial glucose	4	46327706	GABRA2	rs279845	T	A	-0.251141	0.221885	-0.686027	0.183745	0.258934	0.97429	Glycaemic	Beta-cell function
Gamma glutamyl transferase	4	46327706	GABRA2	rs279845	T	A	0.0870596	1.36694	-2.59209	2.76621	0.949276	0.962803	Liver function	Beta-cell function
Waist circumference	4	46327706	GABRA2	rs279845	T	A	-0.746712	0.822206	-2.35821	0.864782	0.364781	0.808204	Anthropometric	Beta-cell function
Pulse pressure	4	46327706	GABRA2	rs279845	T	A	0.262546	1.05342	-1.80212	2.32722	0.803416	0.972342	Blood pressure	Beta-cell function
Alanine aminotransferase	4	46327706	GABRA2	rs279845	T	A	-0.0969382	1.05695	-2.16853	1.97465	0.927008	0.974653	Liver function	Beta-cell function
Triglycerides	4	46327706	GABRA2	rs279845	T	A	-0.0463156	0.0487363	-0.141837	0.0492059	0.342992	0.977811	Lipid	Beta-cell function
Sodium	4	46327706	GABRA2	rs279845	T	A	0.0104363	0.391233	-0.756366	0.777239	0.978743	0.979307	Kidney function	Beta-cell function
Urea	4	46327706	GABRA2	rs279845	T	A	0.0319597	0.181228	-0.323241	0.38716	0.860181	0.980569	Kidney function	Beta-cell function
Albumin	4	46327706	GABRA2	rs279845	T	A	0.817459	0.477039	-0.11752	1.75244	0.0880153	0.953451	Kidney function	Beta-cell function
Height	4	46327706	GABRA2	rs279845	T	A	-0.0335964	0.537626	-1.08732	1.02013	0.950229	0.99765	Anthropometric	Beta-cell function
HOMA IR	4	46327706	GABRA2	rs279845	T	A	-0.280544	0.239986	-0.750909	0.18982	0.243674	0.617977	Glycaemic	Beta-cell function
HbA1c	4	46327706	GABRA2	rs279845	T	A	-0.01428	0.091972	-0.194542	0.165982	0.876757	0.988144	Glycaemic	Beta-cell function
High density lipoprotein	4	46327706	GABRA2	rs279845	T	A	-0.00708031	0.0115474	-0.0297129	0.0155522	0.540413	0.744247	Lipid	Beta-cell function
Postprandial insulin	4	46327706	GABRA2	rs279845	T	A	-1.75261	1.01389	-3.73979	0.234578	0.0852902	0.365575	Glycaemic	Beta-cell function
Systolic blood pressure	4	46327706	GABRA2	rs279845	T	A	0.269605	1.09632	-1.87915	2.41836	0.805977	0.990861	Blood pressure	Beta-cell function
Total cholesterol	4	46327706	GABRA2	rs279845	T	A	0.048879	0.0691377	-0.0866284	0.184386	0.48033	0.978693	Lipid	Beta-cell function
Tumor necrosis factor alpha	4	46327706	GABRA2	rs279845	T	A	-0.0817023	1.23881	-2.50972	2.34631	0.947476	0.97177	Inflammation	Beta-cell function
C-reactive protein	8	19958727	LPL	rs295	A	C	0.0981928	0.147542	-0.190984	0.387369	0.506274	0.810039	Inflammation	Adiposity
Creatinine	8	19958727	LPL	rs295	A	C	2.86445	1.52451	-0.123527	5.85242	0.0613147	0.432978	Kidney function	Adiposity
Low density lipoprotein	8	19958727	LPL	rs295	A	C	-0.011076	0.0153675	-0.0411957	0.0190438	0.471684	0.819882	Lipid	Adiposity
Body mass index	8	19958727	LPL	rs295	A	C	-0.147875	0.188314	-0.516963	0.221213	0.432981	0.961381	Anthropometric	Adiposity
Potassium	8	19958727	LPL	rs295	A	C	0.0894112	0.0298667	0.0308735	0.147949	0.00300801	0.0601602	Kidney function	Adiposity
Diastolic blood pressure	8	19958727	LPL	rs295	A	C	0.100077	0.451037	-0.783939	0.984093	0.824572	0.973026	Blood pressure	Adiposity
Erythrocyte sedimentation rate	8	19958727	LPL	rs295	A	C	0.632611	0.824792	-0.983951	2.24917	0.443748	0.90331	Inflammation	Adiposity
Fasting glucose	8	19958727	LPL	rs295	A	C	-0.0316048	0.114093	-0.255223	0.192013	0.781982	0.781982	Glycaemic	Adiposity
Weight	8	19958727	LPL	rs295	A	C	-0.438859	0.404696	-1.23205	0.354331	0.279134	0.72863	Anthropometric	Adiposity
Mean arterial pressure	8	19958727	LPL	rs295	A	C	0.303212	0.505749	-0.688039	1.29446	0.549317	0.937419	Blood pressure	Adiposity
Waist-hip ratio	8	19958727	LPL	rs295	A	C	0.0025998	0.00318832	-0.00364919	0.00884879	0.415544	0.695051	Anthropometric	Adiposity
HOMA IR	8	19958727	LPL	rs295	A	C	0.0993676	0.214439	-0.320926	0.519661	0.643458	0.906247	Glycaemic	Adiposity
Fasting insulin	8	19958727	LPL	rs295	A	C	0.337053	0.590038	-0.819401	1.49351	0.568306	0.995134	Glycaemic	Adiposity
Alanine aminotransferase	8	19958727	LPL	rs295	A	C	1.21817	0.941598	-0.627329	3.06367	0.19685	0.853807	Liver function	Adiposity
Fibrinogen	8	19958727	LPL	rs295	A	C	0.0581948	0.119518	-0.176057	0.292446	0.62671	0.831074	Liver function	Adiposity
Microalbumin	8	19958727	LPL	rs295	A	C	1.28354	1.06729	-0.808305	3.37538	0.230162	0.78049	Kidney function	Adiposity
Waist circumference	8	19958727	LPL	rs295	A	C	0.578723	0.737968	-0.867667	2.02511	0.433593	0.808204	Anthropometric	Adiposity
Pulse pressure	8	19958727	LPL	rs295	A	C	0.653346	0.932043	-1.17342	2.48012	0.48391	0.940245	Blood pressure	Adiposity
Height	8	19958727	LPL	rs295	A	C	0.0143034	0.487333	-0.940851	0.969458	0.976606	0.99765	Anthropometric	Adiposity
Aspartate aminotransferase	8	19958727	LPL	rs295	A	C	1.18951	0.910338	-0.594718	2.97374	0.19242	0.85463	Liver function	Adiposity
Sodium	8	19958727	LPL	rs295	A	C	-0.122588	0.355554	-0.819461	0.574284	0.730524	0.979307	Kidney function	Adiposity
Gamma glutamyl transferase	8	19958727	LPL	rs295	A	C	2.19268	1.23585	-0.229536	4.6149	0.0771351	0.771351	Liver function	Adiposity
Albumin	8	19958727	LPL	rs295	A	C	0.119751	0.409805	-0.683452	0.922954	0.770344	0.953451	Kidney function	Adiposity
Postprandial glucose	8	19958727	LPL	rs295	A	C	-0.100556	0.200614	-0.493752	0.29264	0.616604	0.97429	Glycaemic	Adiposity
Urea	8	19958727	LPL	rs295	A	C	0.134442	0.16124	-0.181582	0.450466	0.40512	0.980569	Kidney function	Adiposity
Triglycerides	8	19958727	LPL	rs295	A	C	-0.0479433	0.0416036	-0.129485	0.0335982	0.250167	0.977811	Lipid	Adiposity
HbA1c	8	19958727	LPL	rs295	A	C	0.00841823	0.0815377	-0.151393	0.168229	0.917846	0.988144	Glycaemic	Adiposity
Total cholesterol	8	19958727	LPL	rs295	A	C	-0.0596781	0.0588338	-0.17499	0.0556341	0.311311	0.978693	Lipid	Adiposity
Hip circumference	8	19958727	LPL	rs295	A	C	0.248395	0.639533	-1.00507	1.50186	0.698021	0.962788	Anthropometric	Adiposity
Postprandial insulin	8	19958727	LPL	rs295	A	C	1.64555	0.874664	-0.0687547	3.35986	0.0609835	0.354947	Glycaemic	Adiposity
High density lipoprotein	8	19958727	LPL	rs295	A	C	0.00495943	0.0103625	-0.0153507	0.0252696	0.63261	0.744247	Lipid	Adiposity
Tumor necrosis factor alpha	8	19958727	LPL	rs295	A	C	1.26879	1.16256	-1.00979	3.54736	0.276068	0.765369	Inflammation	Adiposity
Systolic blood pressure	8	19958727	LPL	rs295	A	C	0.753423	0.970067	-1.14787	2.65472	0.438025	0.876391	Blood pressure	Adiposity
Creatinine	5	159328122	IL12B	rs3212217	A	C	5.85193	2.19999	1.54003	10.1638	0.00835479	0.167096	Kidney function	Inflammatory mediators
Body mass index	5	159328122	IL12B	rs3212217	A	C	-0.167049	0.269834	-0.695914	0.361816	0.536465	0.975499	Anthropometric	Inflammatory mediators
Potassium	5	159328122	IL12B	rs3212217	A	C	-0.0349808	0.0412096	-0.11575	0.0457885	0.396832	0.956218	Kidney function	Inflammatory mediators
Diastolic blood pressure	5	159328122	IL12B	rs3212217	A	C	0.38891	0.676564	-0.937131	1.71495	0.56596	0.973026	Blood pressure	Inflammatory mediators
Erythrocyte sedimentation rate	5	159328122	IL12B	rs3212217	A	C	-0.847448	1.1798	-3.15981	1.46491	0.473292	0.90331	Inflammation	Inflammatory mediators
Fasting glucose	5	159328122	IL12B	rs3212217	A	C	0.298834	0.159094	-0.0129841	0.610653	0.0615766	0.640467	Glycaemic	Inflammatory mediators
C-reactive protein	5	159328122	IL12B	rs3212217	A	C	0.161511	0.215566	-0.260992	0.584013	0.454466	0.795045	Inflammation	Inflammatory mediators
Low density lipoprotein	5	159328122	IL12B	rs3212217	A	C	-0.0151499	0.0216993	-0.0576798	0.02738	0.485762	0.819882	Lipid	Inflammatory mediators
Aspartate aminotransferase	5	159328122	IL12B	rs3212217	A	C	-2.01527	1.33016	-4.62233	0.591791	0.131106	0.85463	Liver function	Inflammatory mediators
HOMA IR	5	159328122	IL12B	rs3212217	A	C	0.418049	0.308763	-0.187116	1.02321	0.17706	0.617977	Glycaemic	Inflammatory mediators
Waist circumference	5	159328122	IL12B	rs3212217	A	C	-1.55466	1.06856	-3.649	0.539683	0.147035	0.735173	Anthropometric	Inflammatory mediators
Fasting insulin	5	159328122	IL12B	rs3212217	A	C	0.449688	0.855432	-1.22693	2.1263	0.599605	0.995134	Glycaemic	Inflammatory mediators
Mean arterial pressure	5	159328122	IL12B	rs3212217	A	C	0.648204	0.736897	-0.796088	2.0925	0.379961	0.937419	Blood pressure	Inflammatory mediators
Microalbumin	5	159328122	IL12B	rs3212217	A	C	2.90388	1.48609	-0.00880619	5.81657	0.051888	0.63187	Kidney function	Inflammatory mediators
Sodium	5	159328122	IL12B	rs3212217	A	C	-0.0187925	0.489033	-0.97728	0.939695	0.969379	0.979307	Kidney function	Inflammatory mediators
Albumin	5	159328122	IL12B	rs3212217	A	C	-0.376758	0.584832	-1.52301	0.769491	0.520066	0.953451	Kidney function	Inflammatory mediators
Weight	5	159328122	IL12B	rs3212217	A	C	0.250164	0.584519	-0.895472	1.3958	0.669057	0.922837	Anthropometric	Inflammatory mediators
Hip circumference	5	159328122	IL12B	rs3212217	A	C	-1.64198	0.902966	-3.41176	0.127803	0.0702773	0.562218	Anthropometric	Inflammatory mediators
Urea	5	159328122	IL12B	rs3212217	A	C	-0.164656	0.221994	-0.599755	0.270444	0.459004	0.980569	Kidney function	Inflammatory mediators
Gamma glutamyl transferase	5	159328122	IL12B	rs3212217	A	C	-1.48666	1.84359	-5.10002	2.12671	0.420835	0.860452	Liver function	Inflammatory mediators
Pulse pressure	5	159328122	IL12B	rs3212217	A	C	0.904285	1.3242	-1.6911	3.49967	0.495355	0.940245	Blood pressure	Inflammatory mediators
Waist-hip ratio	5	159328122	IL12B	rs3212217	A	C	-0.00038576	0.00461497	-0.00943094	0.00865942	0.933455	0.971005	Anthropometric	Inflammatory mediators
Triglycerides	5	159328122	IL12B	rs3212217	A	C	0.00151309	0.0597429	-0.115581	0.118607	0.979816	0.979816	Lipid	Inflammatory mediators
Postprandial glucose	5	159328122	IL12B	rs3212217	A	C	0.150202	0.288069	-0.414404	0.714807	0.602575	0.97429	Glycaemic	Inflammatory mediators
High density lipoprotein	5	159328122	IL12B	rs3212217	A	C	0.00764208	0.0148074	-0.02138	0.0366641	0.606274	0.744247	Lipid	Inflammatory mediators
Alanine aminotransferase	5	159328122	IL12B	rs3212217	A	C	-1.96469	1.37958	-4.66861	0.739234	0.155743	0.853807	Liver function	Inflammatory mediators
Fibrinogen	5	159328122	IL12B	rs3212217	A	C	-0.00305276	0.174007	-0.3441	0.337994	0.986018	0.986018	Liver function	Inflammatory mediators
Total cholesterol	5	159328122	IL12B	rs3212217	A	C	0.0430851	0.0865589	-0.126567	0.212737	0.619124	0.978693	Lipid	Inflammatory mediators
HbA1c	5	159328122	IL12B	rs3212217	A	C	0.10603	0.118228	-0.125693	0.337752	0.370739	0.696563	Glycaemic	Inflammatory mediators
Tumor necrosis factor alpha	5	159328122	IL12B	rs3212217	A	C	0.483358	1.53052	-2.5164	3.48312	0.752426	0.813433	Inflammation	Inflammatory mediators
Height	5	159328122	IL12B	rs3212217	A	C	0.717994	0.695471	-0.645104	2.08109	0.302958	0.804195	Anthropometric	Inflammatory mediators
Postprandial insulin	5	159328122	IL12B	rs3212217	A	C	-0.246701	1.29546	-2.78575	2.29235	0.849133	0.992548	Glycaemic	Inflammatory mediators
Systolic blood pressure	5	159328122	IL12B	rs3212217	A	C	1.2932	1.36993	-1.39182	3.97821	0.346155	0.876391	Blood pressure	Inflammatory mediators
Body mass index	11	68433827	LRP5	rs3736228	C	T	0.0694173	0.31982	-0.557419	0.696254	0.828331	0.986712	Anthropometric	Adiposity
Diastolic blood pressure	11	68433827	LRP5	rs3736228	C	T	1.60954	0.752036	0.13558	3.08351	0.0332275	0.768393	Blood pressure	Adiposity
Erythrocyte sedimentation rate	11	68433827	LRP5	rs3736228	C	T	-0.0834175	1.39912	-2.82565	2.65881	0.952501	0.976964	Inflammation	Adiposity
HOMA IR	11	68433827	LRP5	rs3736228	C	T	0.430786	0.362851	-0.280389	1.14196	0.236174	0.617977	Glycaemic	Adiposity
Creatinine	11	68433827	LRP5	rs3736228	C	T	4.59991	2.58049	-0.457757	9.65757	0.0757712	0.432978	Kidney function	Adiposity
C-reactive protein	11	68433827	LRP5	rs3736228	C	T	0.251632	0.24963	-0.237633	0.740898	0.31434	0.795045	Inflammation	Adiposity
Aspartate aminotransferase	11	68433827	LRP5	rs3736228	C	T	-0.0370479	1.5496	-3.0742	3.00011	0.980943	0.980943	Liver function	Adiposity
Microalbumin	11	68433827	LRP5	rs3736228	C	T	0.875581	1.78247	-2.618	4.36916	0.623668	0.78049	Kidney function	Adiposity
Fasting glucose	11	68433827	LRP5	rs3736228	C	T	0.270837	0.192961	-0.10736	0.649033	0.161583	0.748393	Glycaemic	Adiposity
Potassium	11	68433827	LRP5	rs3736228	C	T	0.00686743	0.0509622	-0.0930166	0.106751	0.892905	0.956218	Kidney function	Adiposity
Mean arterial pressure	11	68433827	LRP5	rs3736228	C	T	2.09922	0.835459	0.461749	3.73669	0.0125638	0.494418	Blood pressure	Adiposity
Hip circumference	11	68433827	LRP5	rs3736228	C	T	-0.306809	1.08521	-2.43379	1.82017	0.777608	0.986449	Anthropometric	Adiposity
Urea	11	68433827	LRP5	rs3736228	C	T	0.41011	0.271171	-0.121375	0.941595	0.131601	0.850567	Kidney function	Adiposity
Sodium	11	68433827	LRP5	rs3736228	C	T	1.03507	0.59923	-0.139395	2.20954	0.0852417	0.568278	Kidney function	Adiposity
Alanine aminotransferase	11	68433827	LRP5	rs3736228	C	T	-0.697901	1.60085	-3.83552	2.43972	0.663215	0.914779	Liver function	Adiposity
Waist-hip ratio	11	68433827	LRP5	rs3736228	C	T	0.00869823	0.00539204	-0.00186998	0.0192664	0.107869	0.359564	Anthropometric	Adiposity
Triglycerides	11	68433827	LRP5	rs3736228	C	T	-0.0617263	0.0701807	-0.199278	0.0758253	0.379888	0.977811	Lipid	Adiposity
HbA1c	11	68433827	LRP5	rs3736228	C	T	0.185278	0.136079	-0.0814328	0.451988	0.174473	0.573662	Glycaemic	Adiposity
Low density lipoprotein	11	68433827	LRP5	rs3736228	C	T	-0.0110256	0.0259902	-0.0619655	0.0399143	0.67174	0.819882	Lipid	Adiposity
Height	11	68433827	LRP5	rs3736228	C	T	-0.793007	0.823256	-2.40656	0.820546	0.336274	0.804195	Anthropometric	Adiposity
Fibrinogen	11	68433827	LRP5	rs3736228	C	T	0.0842412	0.202774	-0.313189	0.481671	0.678145	0.831074	Liver function	Adiposity
Gamma glutamyl transferase	11	68433827	LRP5	rs3736228	C	T	-1.40422	2.09804	-5.5163	2.70785	0.503869	0.876295	Liver function	Adiposity
Waist circumference	11	68433827	LRP5	rs3736228	C	T	0.583997	1.25336	-1.87253	3.04053	0.641626	0.855502	Anthropometric	Adiposity
Weight	11	68433827	LRP5	rs3736228	C	T	-0.77089	0.685288	-2.11403	0.572251	0.261618	0.72863	Anthropometric	Adiposity
Total cholesterol	11	68433827	LRP5	rs3736228	C	T	-0.00504764	0.098665	-0.198427	0.188332	0.959236	0.978693	Lipid	Adiposity
Postprandial glucose	11	68433827	LRP5	rs3736228	C	T	0.540135	0.338735	-0.123775	1.20404	0.111972	0.97429	Glycaemic	Adiposity
Systolic blood pressure	11	68433827	LRP5	rs3736228	C	T	3.03036	1.60992	-0.125034	6.18575	0.0608668	0.744532	Blood pressure	Adiposity
Fasting insulin	11	68433827	LRP5	rs3736228	C	T	0.577085	0.99784	-1.37865	2.53282	0.563517	0.995134	Glycaemic	Adiposity
Pulse pressure	11	68433827	LRP5	rs3736228	C	T	1.42081	1.55962	-1.63599	4.47762	0.363106	0.940245	Blood pressure	Adiposity
Tumor necrosis factor alpha	11	68433827	LRP5	rs3736228	C	T	-1.82928	1.9481	-5.64749	1.98892	0.348559	0.765369	Inflammation	Adiposity
Postprandial insulin	11	68433827	LRP5	rs3736228	C	T	0.141587	1.49407	-2.78673	3.0699	0.92457	0.992548	Glycaemic	Adiposity
Albumin	11	68433827	LRP5	rs3736228	C	T	-0.00553184	0.681068	-1.3404	1.32934	0.993525	0.993525	Kidney function	Adiposity
High density lipoprotein	11	68433827	LRP5	rs3736228	C	T	0.0133733	0.0175269	-0.0209788	0.0477253	0.446117	0.713787	Lipid	Adiposity
Aspartate aminotransferase	14	104803442	ZBTB42	rs3803300	G	A	-0.582866	2.09766	-4.69419	3.52846	0.781359	0.965205	Liver function	Apoptosis
Erythrocyte sedimentation rate	14	104803442	ZBTB42	rs3803300	G	A	1.04635	1.81159	-2.5043	4.59699	0.564097	0.9262	Inflammation	Apoptosis
Body mass index	14	104803442	ZBTB42	rs3803300	G	A	-0.265457	0.435994	-1.11999	0.589076	0.543207	0.975499	Anthropometric	Apoptosis
Diastolic blood pressure	14	104803442	ZBTB42	rs3803300	G	A	0.420233	1.07437	-1.68549	2.52596	0.696044	0.973026	Blood pressure	Apoptosis
Mean arterial pressure	14	104803442	ZBTB42	rs3803300	G	A	0.415278	1.17712	-1.89183	2.72239	0.724559	0.952043	Blood pressure	Apoptosis
Hip circumference	14	104803442	ZBTB42	rs3803300	G	A	-0.163456	1.52109	-3.14473	2.81782	0.914515	0.988665	Anthropometric	Apoptosis
Microalbumin	14	104803442	ZBTB42	rs3803300	G	A	3.6065	2.51077	-1.31452	8.52752	0.152209	0.78049	Kidney function	Apoptosis
C-reactive protein	14	104803442	ZBTB42	rs3803300	G	A	-0.277251	0.34946	-0.96218	0.407679	0.428361	0.795045	Inflammation	Apoptosis
Alanine aminotransferase	14	104803442	ZBTB42	rs3803300	G	A	-0.13785	2.20868	-4.46678	4.19108	0.950287	0.974653	Liver function	Apoptosis
Waist-hip ratio	14	104803442	ZBTB42	rs3803300	G	A	-0.0182283	0.00749657	-0.0329213	-0.00353526	0.0157798	0.191705	Anthropometric	Apoptosis
Gamma glutamyl transferase	14	104803442	ZBTB42	rs3803300	G	A	-0.526952	2.9367	-6.28278	5.22888	0.857749	0.902893	Liver function	Apoptosis
Creatinine	14	104803442	ZBTB42	rs3803300	G	A	-1.60349	3.60251	-8.66427	5.45729	0.656653	0.938076	Kidney function	Apoptosis
Low density lipoprotein	14	104803442	ZBTB42	rs3803300	G	A	-0.0123282	0.0369613	-0.084771	0.0601147	0.739021	0.819882	Lipid	Apoptosis
Height	14	104803442	ZBTB42	rs3803300	G	A	-0.134704	1.1305	-2.35045	2.08104	0.905255	0.99765	Anthropometric	Apoptosis
Triglycerides	14	104803442	ZBTB42	rs3803300	G	A	0.0353992	0.0951338	-0.15106	0.221858	0.710153	0.977811	Lipid	Apoptosis
HOMA IR	14	104803442	ZBTB42	rs3803300	G	A	0.477574	0.477775	-0.458847	1.414	0.318538	0.7495	Glycaemic	Apoptosis
Albumin	14	104803442	ZBTB42	rs3803300	G	A	0.822669	0.955243	-1.04957	2.69491	0.389994	0.953451	Kidney function	Apoptosis
Weight	14	104803442	ZBTB42	rs3803300	G	A	-0.950399	0.942163	-2.79701	0.896207	0.314132	0.72863	Anthropometric	Apoptosis
Fibrinogen	14	104803442	ZBTB42	rs3803300	G	A	0.125501	0.284082	-0.431289	0.682291	0.659054	0.831074	Liver function	Apoptosis
Postprandial insulin	14	104803442	ZBTB42	rs3803300	G	A	1.95089	2.03407	-2.0358	5.93759	0.338485	0.846212	Glycaemic	Apoptosis
Potassium	14	104803442	ZBTB42	rs3803300	G	A	0.013069	0.0666437	-0.11755	0.143688	0.844699	0.956218	Kidney function	Apoptosis
Fasting insulin	14	104803442	ZBTB42	rs3803300	G	A	2.07227	1.35791	-0.589178	4.73372	0.12833	0.570353	Glycaemic	Apoptosis
Total cholesterol	14	104803442	ZBTB42	rs3803300	G	A	-0.122956	0.138771	-0.394943	0.14903	0.376499	0.978693	Lipid	Apoptosis
Postprandial glucose	14	104803442	ZBTB42	rs3803300	G	A	-0.428837	0.42093	-1.25384	0.396171	0.309349	0.97429	Glycaemic	Apoptosis
Fasting glucose	14	104803442	ZBTB42	rs3803300	G	A	-0.0890901	0.239032	-0.557585	0.379405	0.709698	0.781982	Glycaemic	Apoptosis
High density lipoprotein	14	104803442	ZBTB42	rs3803300	G	A	-0.0228119	0.0238273	-0.0695126	0.0238887	0.339352	0.704107	Lipid	Apoptosis
Pulse pressure	14	104803442	ZBTB42	rs3803300	G	A	0.0754736	2.17457	-4.1866	4.33754	0.972342	0.972342	Blood pressure	Apoptosis
Urea	14	104803442	ZBTB42	rs3803300	G	A	0.199619	0.359951	-0.505872	0.90511	0.579713	0.980569	Kidney function	Apoptosis
Waist circumference	14	104803442	ZBTB42	rs3803300	G	A	-2.38387	1.76659	-5.84632	1.07858	0.178495	0.793313	Anthropometric	Apoptosis
Tumor necrosis factor alpha	14	104803442	ZBTB42	rs3803300	G	A	1.37863	2.56148	-3.64177	6.39903	0.590934	0.785493	Inflammation	Apoptosis
Sodium	14	104803442	ZBTB42	rs3803300	G	A	0.977802	0.815703	-0.620947	2.57655	0.231838	0.927352	Kidney function	Apoptosis
Systolic blood pressure	14	104803442	ZBTB42	rs3803300	G	A	0.495707	2.23769	-3.89009	4.8815	0.824875	0.990861	Blood pressure	Apoptosis
HbA1c	14	104803442	ZBTB42	rs3803300	G	A	0.278582	0.183213	-0.0805087	0.637672	0.129721	0.573662	Glycaemic	Apoptosis
Diastolic blood pressure	10	67907144	SIRT1	rs3818292	T	G	0.661624	0.517945	-0.353528	1.67678	0.202608	0.810432	Blood pressure	Apoptosis
Alanine aminotransferase	10	67907144	SIRT1	rs3818292	T	G	-1.10759	1.08264	-3.22954	1.01435	0.30724	0.874981	Liver function	Apoptosis
Mean arterial pressure	10	67907144	SIRT1	rs3818292	T	G	1.17082	0.574945	0.0439463	2.29769	0.0427315	0.494418	Blood pressure	Apoptosis
Low density lipoprotein	10	67907144	SIRT1	rs3818292	T	G	0.00764101	0.0179656	-0.0275709	0.042853	0.670961	0.819882	Lipid	Apoptosis
Fibrinogen	10	67907144	SIRT1	rs3818292	T	G	-0.0388832	0.138645	-0.310622	0.232856	0.779355	0.86595	Liver function	Apoptosis
C-reactive protein	10	67907144	SIRT1	rs3818292	T	G	0.135946	0.170205	-0.197651	0.469542	0.425187	0.795045	Inflammation	Apoptosis
Albumin	10	67907144	SIRT1	rs3818292	T	G	-1.00268	0.472928	-1.92961	-0.0757613	0.0349435	0.69887	Kidney function	Apoptosis
Height	10	67907144	SIRT1	rs3818292	T	G	-0.589286	0.549304	-1.6659	0.48733	0.284365	0.804195	Anthropometric	Apoptosis
Aspartate aminotransferase	10	67907144	SIRT1	rs3818292	T	G	-1.1132	1.04357	-3.15855	0.932159	0.287091	0.873081	Liver function	Apoptosis
Creatinine	10	67907144	SIRT1	rs3818292	T	G	2.17366	1.78696	-1.32871	5.67603	0.224938	0.648772	Kidney function	Apoptosis
Potassium	10	67907144	SIRT1	rs3818292	T	G	0.0232101	0.0333581	-0.0421705	0.0885907	0.487187	0.956218	Kidney function	Apoptosis
Weight	10	67907144	SIRT1	rs3818292	T	G	0.21223	0.466549	-0.702189	1.12665	0.649567	0.922837	Anthropometric	Apoptosis
Waist-hip ratio	10	67907144	SIRT1	rs3818292	T	G	0.00605876	0.00364408	-0.0010835	0.013201	0.0975957	0.354894	Anthropometric	Apoptosis
Body mass index	10	67907144	SIRT1	rs3818292	T	G	0.301385	0.212302	-0.11472	0.717491	0.156925	0.702008	Anthropometric	Apoptosis
Fasting glucose	10	67907144	SIRT1	rs3818292	T	G	-0.14587	0.127203	-0.395184	0.103443	0.252543	0.748393	Glycaemic	Apoptosis
Fasting insulin	10	67907144	SIRT1	rs3818292	T	G	0.255524	0.666203	-1.05021	1.56126	0.701625	0.995134	Glycaemic	Apoptosis
Postprandial glucose	10	67907144	SIRT1	rs3818292	T	G	-0.096474	0.222916	-0.533382	0.340434	0.665534	0.97429	Glycaemic	Apoptosis
Erythrocyte sedimentation rate	10	67907144	SIRT1	rs3818292	T	G	0.41788	0.924998	-1.39508	2.23084	0.651819	0.9262	Inflammation	Apoptosis
HbA1c	10	67907144	SIRT1	rs3818292	T	G	-0.117245	0.0904225	-0.29447	0.05998	0.195916	0.573662	Glycaemic	Apoptosis
High density lipoprotein	10	67907144	SIRT1	rs3818292	T	G	0.0171135	0.0117153	-0.00584801	0.040075	0.145286	0.640784	Lipid	Apoptosis
Total cholesterol	10	67907144	SIRT1	rs3818292	T	G	-0.0220965	0.0680406	-0.155454	0.111261	0.745629	0.978693	Lipid	Apoptosis
Hip circumference	10	67907144	SIRT1	rs3818292	T	G	0.00591808	0.735912	-1.43644	1.44828	0.99359	0.995775	Anthropometric	Apoptosis
HOMA IR	10	67907144	SIRT1	rs3818292	T	G	-0.109032	0.231234	-0.562242	0.344178	0.637665	0.906247	Glycaemic	Apoptosis
Waist circumference	10	67907144	SIRT1	rs3818292	T	G	0.642496	0.84389	-1.0115	2.29649	0.44714	0.808204	Anthropometric	Apoptosis
Pulse pressure	10	67907144	SIRT1	rs3818292	T	G	1.49743	1.07251	-0.60465	3.59951	0.163857	0.940245	Blood pressure	Apoptosis
Microalbumin	10	67907144	SIRT1	rs3818292	T	G	0.947006	1.2353	-1.47413	3.36814	0.444005	0.78049	Kidney function	Apoptosis
Sodium	10	67907144	SIRT1	rs3818292	T	G	-0.401701	0.405638	-1.19674	0.393335	0.322954	0.979307	Kidney function	Apoptosis
Tumor necrosis factor alpha	10	67907144	SIRT1	rs3818292	T	G	0.547683	1.25123	-1.90469	3.00005	0.661958	0.785493	Inflammation	Apoptosis
Gamma glutamyl transferase	10	67907144	SIRT1	rs3818292	T	G	1.17958	1.43274	-1.62853	3.9877	0.411091	0.860452	Liver function	Apoptosis
Systolic blood pressure	10	67907144	SIRT1	rs3818292	T	G	2.15905	1.10536	-0.0074116	4.32552	0.0518698	0.744532	Blood pressure	Apoptosis
Triglycerides	10	67907144	SIRT1	rs3818292	T	G	0.0206859	0.0475389	-0.0724885	0.11386	0.663825	0.977811	Lipid	Apoptosis
Urea	10	67907144	SIRT1	rs3818292	T	G	0.0203264	0.179454	-0.331397	0.372049	0.909906	0.980569	Kidney function	Apoptosis
Postprandial insulin	10	67907144	SIRT1	rs3818292	T	G	-0.319315	1.00722	-2.29342	1.65479	0.751479	0.992548	Glycaemic	Apoptosis
C-reactive protein	15	32029282	CHRNA7	rs3826029	C	A	0.37645	0.231285	-0.076861	0.82976	0.104913	0.459456	Inflammation	Neurotransmitters
Fasting insulin	15	32029282	CHRNA7	rs3826029	C	A	1.38827	0.904118	-0.383764	3.16031	0.125978	0.570353	Glycaemic	Neurotransmitters
Creatinine	15	32029282	CHRNA7	rs3826029	C	A	0.973783	2.41649	-3.76245	5.71001	0.687326	0.948035	Kidney function	Neurotransmitters
Albumin	15	32029282	CHRNA7	rs3826029	C	A	0.200783	0.627504	-1.0291	1.43067	0.749268	0.953451	Kidney function	Neurotransmitters
Body mass index	15	32029282	CHRNA7	rs3826029	C	A	-0.0110083	0.290012	-0.579421	0.557405	0.969753	0.994618	Anthropometric	Neurotransmitters
Potassium	15	32029282	CHRNA7	rs3826029	C	A	0.00879058	0.0452947	-0.0799854	0.0975665	0.846281	0.956218	Kidney function	Neurotransmitters
Low density lipoprotein	15	32029282	CHRNA7	rs3826029	C	A	0.00377457	0.0244546	-0.0441555	0.0517046	0.877463	0.877463	Lipid	Neurotransmitters
Erythrocyte sedimentation rate	15	32029282	CHRNA7	rs3826029	C	A	0.154153	1.22357	-2.24399	2.5523	0.899848	0.972809	Inflammation	Neurotransmitters
Fasting glucose	15	32029282	CHRNA7	rs3826029	C	A	0.23152	0.160808	-0.083657	0.546697	0.151246	0.748393	Glycaemic	Neurotransmitters
Pulse pressure	15	32029282	CHRNA7	rs3826029	C	A	0.808082	1.45057	-2.03499	3.65115	0.577995	0.940245	Blood pressure	Neurotransmitters
Diastolic blood pressure	15	32029282	CHRNA7	rs3826029	C	A	0.595695	0.718849	-0.813222	2.00461	0.408113	0.973026	Blood pressure	Neurotransmitters
Gamma glutamyl transferase	15	32029282	CHRNA7	rs3826029	C	A	0.62126	1.91052	-3.12329	4.36581	0.745329	0.902893	Liver function	Neurotransmitters
HbA1c	15	32029282	CHRNA7	rs3826029	C	A	0.196245	0.125287	-0.0493117	0.441803	0.118584	0.573662	Glycaemic	Neurotransmitters
High density lipoprotein	15	32029282	CHRNA7	rs3826029	C	A	0.00238407	0.0157233	-0.028433	0.0332011	0.879609	0.925904	Lipid	Neurotransmitters
Alanine aminotransferase	15	32029282	CHRNA7	rs3826029	C	A	-1.31532	1.45809	-4.17312	1.54248	0.367916	0.874981	Liver function	Neurotransmitters
Aspartate aminotransferase	15	32029282	CHRNA7	rs3826029	C	A	-1.45132	1.41353	-4.22179	1.31914	0.305578	0.873081	Liver function	Neurotransmitters
HOMA IR	15	32029282	CHRNA7	rs3826029	C	A	0.546848	0.32001	-0.080361	1.17406	0.0887726	0.617977	Glycaemic	Neurotransmitters
Waist circumference	15	32029282	CHRNA7	rs3826029	C	A	-0.104186	1.16774	-2.39291	2.18454	0.928981	0.970227	Anthropometric	Neurotransmitters
Weight	15	32029282	CHRNA7	rs3826029	C	A	0.0208414	0.620061	-1.19446	1.23614	0.973215	0.973215	Anthropometric	Neurotransmitters
Mean arterial pressure	15	32029282	CHRNA7	rs3826029	C	A	0.88418	0.779436	-0.643487	2.41185	0.25777	0.937419	Blood pressure	Neurotransmitters
Microalbumin	15	32029282	CHRNA7	rs3826029	C	A	2.24446	1.63692	-0.963833	5.45276	0.171608	0.78049	Kidney function	Neurotransmitters
Sodium	15	32029282	CHRNA7	rs3826029	C	A	-0.057373	0.530802	-1.09772	0.982979	0.914017	0.979307	Kidney function	Neurotransmitters
Tumor necrosis factor alpha	15	32029282	CHRNA7	rs3826029	C	A	1.50839	1.65693	-1.73914	4.75592	0.36355	0.765369	Inflammation	Neurotransmitters
Fibrinogen	15	32029282	CHRNA7	rs3826029	C	A	0.022644	0.187217	-0.344295	0.389583	0.903831	0.927007	Liver function	Neurotransmitters
Postprandial insulin	15	32029282	CHRNA7	rs3826029	C	A	2.62376	1.3668	-0.0551282	5.30265	0.0560902	0.354947	Glycaemic	Neurotransmitters
Systolic blood pressure	15	32029282	CHRNA7	rs3826029	C	A	1.40378	1.48048	-1.49792	4.30547	0.343992	0.876391	Blood pressure	Neurotransmitters
Height	15	32029282	CHRNA7	rs3826029	C	A	-0.00220979	0.74947	-1.47114	1.46672	0.99765	0.99765	Anthropometric	Neurotransmitters
Hip circumference	15	32029282	CHRNA7	rs3826029	C	A	-0.70757	0.988589	-2.64517	1.23003	0.474849	0.921659	Anthropometric	Neurotransmitters
Urea	15	32029282	CHRNA7	rs3826029	C	A	0.593732	0.244254	0.115003	1.07246	0.0157992	0.305799	Kidney function	Neurotransmitters
Waist-hip ratio	15	32029282	CHRNA7	rs3826029	C	A	0.00623347	0.00504677	-0.00365801	0.0161249	0.217986	0.544965	Anthropometric	Neurotransmitters
Triglycerides	15	32029282	CHRNA7	rs3826029	C	A	0.043313	0.0637891	-0.0817112	0.168337	0.49779	0.977811	Lipid	Neurotransmitters
Postprandial glucose	15	32029282	CHRNA7	rs3826029	C	A	0.465233	0.282902	-0.0892453	1.01971	0.101382	0.97429	Glycaemic	Neurotransmitters
Total cholesterol	15	32029282	CHRNA7	rs3826029	C	A	0.0234252	0.0929708	-0.158794	0.205645	0.801285	0.978693	Lipid	Neurotransmitters
Fasting glucose	4	73740307	CXCL8	rs4073	T	A	-0.0647871	0.130593	-0.320745	0.191171	0.620252	0.748393	Glycaemic	Inflammatory mediators
Body mass index	4	73740307	CXCL8	rs4073	T	A	-0.0126991	0.215846	-0.435749	0.410351	0.95313	0.994618	Anthropometric	Inflammatory mediators
Albumin	4	73740307	CXCL8	rs4073	T	A	0.291454	0.45774	-0.605699	1.18861	0.524875	0.953451	Kidney function	Inflammatory mediators
Erythrocyte sedimentation rate	4	73740307	CXCL8	rs4073	T	A	-1.5066	0.907266	-3.28481	0.271605	0.0980282	0.640838	Inflammation	Inflammatory mediators
Sodium	4	73740307	CXCL8	rs4073	T	A	-0.799334	0.395394	-1.57429	-0.0243762	0.0442607	0.463687	Kidney function	Inflammatory mediators
Diastolic blood pressure	4	73740307	CXCL8	rs4073	T	A	-0.384806	0.512519	-1.38932	0.619712	0.45346	0.973026	Blood pressure	Inflammatory mediators
Gamma glutamyl transferase	4	73740307	CXCL8	rs4073	T	A	-0.370038	1.40108	-3.1161	2.37602	0.791909	0.902893	Liver function	Inflammatory mediators
HbA1c	4	73740307	CXCL8	rs4073	T	A	0.0531496	0.0928637	-0.12886	0.235159	0.567598	0.782894	Glycaemic	Inflammatory mediators
Fibrinogen	4	73740307	CXCL8	rs4073	T	A	-0.244464	0.136607	-0.512209	0.0232804	0.0747137	0.505915	Liver function	Inflammatory mediators
Aspartate aminotransferase	4	73740307	CXCL8	rs4073	T	A	-3.0681	1.0242	-5.07549	-1.06072	0.00300861	0.120344	Liver function	Inflammatory mediators
HOMA IR	4	73740307	CXCL8	rs4073	T	A	-0.175999	0.246575	-0.659277	0.30728	0.47602	0.906247	Glycaemic	Inflammatory mediators
Creatinine	4	73740307	CXCL8	rs4073	T	A	-4.81523	1.73452	-8.21481	-1.41564	0.00590901	0.167096	Kidney function	Inflammatory mediators
Alanine aminotransferase	4	73740307	CXCL8	rs4073	T	A	-1.74541	1.06776	-3.83817	0.347356	0.103356	0.689042	Liver function	Inflammatory mediators
Mean arterial pressure	4	73740307	CXCL8	rs4073	T	A	-0.230244	0.573715	-1.3547	0.894217	0.688522	0.952043	Blood pressure	Inflammatory mediators
Microalbumin	4	73740307	CXCL8	rs4073	T	A	-0.656633	1.20754	-3.02336	1.71009	0.587068	0.78049	Kidney function	Inflammatory mediators
Systolic blood pressure	4	73740307	CXCL8	rs4073	T	A	0.0967745	1.10312	-2.0653	2.25885	0.930162	0.990861	Blood pressure	Inflammatory mediators
Fasting insulin	4	73740307	CXCL8	rs4073	T	A	-0.106433	0.677158	-1.43364	1.22077	0.875231	0.995134	Glycaemic	Inflammatory mediators
Postprandial glucose	4	73740307	CXCL8	rs4073	T	A	-0.229383	0.230005	-0.680183	0.221418	0.319566	0.97429	Glycaemic	Inflammatory mediators
Postprandial insulin	4	73740307	CXCL8	rs4073	T	A	-0.298534	1.00787	-2.27392	1.67685	0.767316	0.992548	Glycaemic	Inflammatory mediators
Urea	4	73740307	CXCL8	rs4073	T	A	-0.0650934	0.178201	-0.414361	0.284174	0.715204	0.980569	Kidney function	Inflammatory mediators
High density lipoprotein	4	73740307	CXCL8	rs4073	T	A	0.0231635	0.0113409	0.000935818	0.0453913	0.0421324	0.421324	Lipid	Inflammatory mediators
Height	4	73740307	CXCL8	rs4073	T	A	-0.29427	0.551556	-1.3753	0.78676	0.594134	0.88815	Anthropometric	Inflammatory mediators
Hip circumference	4	73740307	CXCL8	rs4073	T	A	-0.107614	0.733235	-1.54473	1.3295	0.883433	0.988665	Anthropometric	Inflammatory mediators
Triglycerides	4	73740307	CXCL8	rs4073	T	A	-0.0210018	0.0477864	-0.114662	0.0726579	0.660676	0.977811	Lipid	Inflammatory mediators
Potassium	4	73740307	CXCL8	rs4073	T	A	0.0181375	0.0330514	-0.046642	0.0829169	0.583646	0.956218	Kidney function	Inflammatory mediators
C-reactive protein	4	73740307	CXCL8	rs4073	T	A	-0.0716768	0.168723	-0.402369	0.259015	0.671327	0.824099	Inflammation	Inflammatory mediators
Waist-hip ratio	4	73740307	CXCL8	rs4073	T	A	-0.000132158	0.00363233	-0.00725139	0.00698707	0.971005	0.971005	Anthropometric	Inflammatory mediators
Weight	4	73740307	CXCL8	rs4073	T	A	-0.360531	0.463909	-1.26978	0.548714	0.437786	0.72863	Anthropometric	Inflammatory mediators
Pulse pressure	4	73740307	CXCL8	rs4073	T	A	0.48158	1.06436	-1.60453	2.56769	0.651324	0.964925	Blood pressure	Inflammatory mediators
Total cholesterol	4	73740307	CXCL8	rs4073	T	A	-0.050605	0.0678916	-0.18367	0.0824602	0.456729	0.978693	Lipid	Inflammatory mediators
Tumor necrosis factor alpha	4	73740307	CXCL8	rs4073	T	A	-0.688543	1.33193	-3.29908	1.922	0.605639	0.785493	Inflammation	Inflammatory mediators
Low density lipoprotein	4	73740307	CXCL8	rs4073	T	A	-0.0309716	0.0171485	-0.0645821	0.00263891	0.0720851	0.606002	Lipid	Inflammatory mediators
Waist circumference	4	73740307	CXCL8	rs4073	T	A	0.0295269	0.846102	-1.6288	1.68786	0.972189	0.972189	Anthropometric	Inflammatory mediators
Erythrocyte sedimentation rate	5	143399010	NR3C1	rs41423247	C	G	0.799909	0.888965	-0.942431	2.54225	0.369009	0.896576	Inflammation	Neurotransmitters
Aspartate aminotransferase	5	143399010	NR3C1	rs41423247	C	G	1.32981	0.986875	-0.604433	3.26404	0.178935	0.85463	Liver function	Neurotransmitters
Gamma glutamyl transferase	5	143399010	NR3C1	rs41423247	C	G	-0.256611	1.34668	-2.89606	2.38283	0.849018	0.902893	Liver function	Neurotransmitters
Diastolic blood pressure	5	143399010	NR3C1	rs41423247	C	G	0.114734	0.489004	-0.843697	1.07317	0.814673	0.973026	Blood pressure	Neurotransmitters
Hip circumference	5	143399010	NR3C1	rs41423247	C	G	0.413473	0.693264	-0.945299	1.77225	0.55139	0.921659	Anthropometric	Neurotransmitters
Albumin	5	143399010	NR3C1	rs41423247	C	G	-0.162506	0.446665	-1.03795	0.712941	0.716272	0.953451	Kidney function	Neurotransmitters
Alanine aminotransferase	5	143399010	NR3C1	rs41423247	C	G	1.01437	1.02262	-0.989932	3.01867	0.322107	0.874981	Liver function	Neurotransmitters
Mean arterial pressure	5	143399010	NR3C1	rs41423247	C	G	0.144131	0.548844	-0.931583	1.21985	0.79305	0.952043	Blood pressure	Neurotransmitters
Microalbumin	5	143399010	NR3C1	rs41423247	C	G	0.439241	1.16003	-1.83437	2.71285	0.705243	0.805993	Kidney function	Neurotransmitters
Body mass index	5	143399010	NR3C1	rs41423247	C	G	0.360057	0.203254	-0.0383143	0.758429	0.0775957	0.517305	Anthropometric	Neurotransmitters
C-reactive protein	5	143399010	NR3C1	rs41423247	C	G	0.0837342	0.16008	-0.230017	0.397485	0.601343	0.824099	Inflammation	Neurotransmitters
Fibrinogen	5	143399010	NR3C1	rs41423247	C	G	0.0224975	0.129763	-0.231832	0.276827	0.862485	0.907879	Liver function	Neurotransmitters
Postprandial insulin	5	143399010	NR3C1	rs41423247	C	G	0.00892979	0.955255	-1.86334	1.8812	0.992548	0.992548	Glycaemic	Neurotransmitters
HbA1c	5	143399010	NR3C1	rs41423247	C	G	0.0512832	0.087756	-0.120715	0.223282	0.559445	0.782894	Glycaemic	Neurotransmitters
Creatinine	5	143399010	NR3C1	rs41423247	C	G	-0.0765952	1.67986	-3.36906	3.21587	0.963665	0.985818	Kidney function	Neurotransmitters
Height	5	143399010	NR3C1	rs41423247	C	G	-0.914279	0.524426	-1.94214	0.113578	0.0823874	0.804195	Anthropometric	Neurotransmitters
Triglycerides	5	143399010	NR3C1	rs41423247	C	G	0.0601509	0.045114	-0.0282709	0.148573	0.183538	0.942975	Lipid	Neurotransmitters
HOMA IR	5	143399010	NR3C1	rs41423247	C	G	-0.0423074	0.232646	-0.498285	0.413671	0.855832	0.925224	Glycaemic	Neurotransmitters
High density lipoprotein	5	143399010	NR3C1	rs41423247	C	G	0.00874309	0.0112198	-0.0132472	0.0307334	0.4365	0.713787	Lipid	Neurotransmitters
Low density lipoprotein	5	143399010	NR3C1	rs41423247	C	G	-0.0228221	0.0158948	-0.0539753	0.00833115	0.152194	0.606002	Lipid	Neurotransmitters
Waist-hip ratio	5	143399010	NR3C1	rs41423247	C	G	0.00138794	0.00346112	-0.00539573	0.0081716	0.688727	0.83459	Anthropometric	Neurotransmitters
Fasting glucose	5	143399010	NR3C1	rs41423247	C	G	-0.0764644	0.123859	-0.319223	0.166294	0.537515	0.748393	Glycaemic	Neurotransmitters
Fasting insulin	5	143399010	NR3C1	rs41423247	C	G	0.00489929	0.640069	-1.24961	1.25941	0.993898	0.995134	Glycaemic	Neurotransmitters
Postprandial glucose	5	143399010	NR3C1	rs41423247	C	G	0.0202442	0.217739	-0.406516	0.447004	0.925992	0.97429	Glycaemic	Neurotransmitters
Systolic blood pressure	5	143399010	NR3C1	rs41423247	C	G	0.159592	1.05313	-1.90451	2.22369	0.879662	0.990861	Blood pressure	Neurotransmitters
Tumor necrosis factor alpha	5	143399010	NR3C1	rs41423247	C	G	1.70611	1.26038	-0.764184	4.1764	0.176964	0.765369	Inflammation	Neurotransmitters
Total cholesterol	5	143399010	NR3C1	rs41423247	C	G	0.113044	0.0634923	-0.0113988	0.237487	0.0761129	0.636627	Lipid	Neurotransmitters
Urea	5	143399010	NR3C1	rs41423247	C	G	-0.0175931	0.175751	-0.362059	0.326873	0.920336	0.980569	Kidney function	Neurotransmitters
Potassium	5	143399010	NR3C1	rs41423247	C	G	-0.015182	0.0328656	-0.0795974	0.0492333	0.644489	0.956218	Kidney function	Neurotransmitters
Weight	5	143399010	NR3C1	rs41423247	C	G	0.154746	0.436978	-0.701714	1.01121	0.723515	0.925152	Anthropometric	Neurotransmitters
Sodium	5	143399010	NR3C1	rs41423247	C	G	-0.23157	0.385402	-0.986945	0.523805	0.548435	0.979307	Kidney function	Neurotransmitters
Pulse pressure	5	143399010	NR3C1	rs41423247	C	G	0.0448574	1.01143	-1.93751	2.02722	0.964657	0.972342	Blood pressure	Neurotransmitters
Waist circumference	5	143399010	NR3C1	rs41423247	C	G	0.534131	0.800409	-1.03464	2.1029	0.505128	0.808204	Anthropometric	Neurotransmitters
Diastolic blood pressure	3	87975836	HTR1F	rs56398417	C	T	0.204119	0.794482	-1.35304	1.76128	0.797477	0.973026	Blood pressure	Neurotransmitters
Fibrinogen	3	87975836	HTR1F	rs56398417	C	T	-0.11635	0.207424	-0.522895	0.290194	0.575407	0.831074	Liver function	Neurotransmitters
Alanine aminotransferase	3	87975836	HTR1F	rs56398417	C	T	1.02321	1.6349	-2.18113	4.22755	0.532047	0.874981	Liver function	Neurotransmitters
C-reactive protein	3	87975836	HTR1F	rs56398417	C	T	0.219687	0.256847	-0.283724	0.723097	0.393287	0.795045	Inflammation	Neurotransmitters
Mean arterial pressure	3	87975836	HTR1F	rs56398417	C	T	0.324452	0.860717	-1.36252	2.01143	0.706565	0.952043	Blood pressure	Neurotransmitters
Fasting insulin	3	87975836	HTR1F	rs56398417	C	T	-0.225976	1.0066	-2.19887	1.74692	0.822577	0.995134	Glycaemic	Neurotransmitters
Postprandial glucose	3	87975836	HTR1F	rs56398417	C	T	-0.335049	0.334795	-0.991235	0.321138	0.318024	0.97429	Glycaemic	Neurotransmitters
Aspartate aminotransferase	3	87975836	HTR1F	rs56398417	C	T	1.08464	1.56381	-1.98036	4.14964	0.488659	0.94505	Liver function	Neurotransmitters
Albumin	3	87975836	HTR1F	rs56398417	C	T	0.267935	0.700278	-1.10458	1.64045	0.70237	0.953451	Kidney function	Neurotransmitters
Height	3	87975836	HTR1F	rs56398417	C	T	-0.958741	0.822766	-2.57133	0.653849	0.24515	0.804195	Anthropometric	Neurotransmitters
Hip circumference	3	87975836	HTR1F	rs56398417	C	T	1.54708	1.07288	-0.555715	3.64988	0.1507	0.753501	Anthropometric	Neurotransmitters
Body mass index	3	87975836	HTR1F	rs56398417	C	T	0.237458	0.318455	-0.386702	0.861618	0.456656	0.961381	Anthropometric	Neurotransmitters
Potassium	3	87975836	HTR1F	rs56398417	C	T	-0.0394338	0.0480289	-0.133569	0.0547011	0.412494	0.956218	Kidney function	Neurotransmitters
Low density lipoprotein	3	87975836	HTR1F	rs56398417	C	T	0.0145545	0.0272457	-0.0388461	0.067955	0.593737	0.819882	Lipid	Neurotransmitters
Waist-hip ratio	3	87975836	HTR1F	rs56398417	C	T	0.00438837	0.00539716	-0.00618987	0.0149666	0.41703	0.695051	Anthropometric	Neurotransmitters
Erythrocyte sedimentation rate	3	87975836	HTR1F	rs56398417	C	T	0.448181	1.36	-2.21738	3.11374	0.742054	0.956543	Inflammation	Neurotransmitters
Fasting glucose	3	87975836	HTR1F	rs56398417	C	T	-0.132862	0.189974	-0.505203	0.23948	0.485047	0.748393	Glycaemic	Neurotransmitters
Pulse pressure	3	87975836	HTR1F	rs56398417	C	T	0.218911	1.59177	-2.9009	3.33873	0.890739	0.972342	Blood pressure	Neurotransmitters
Total cholesterol	3	87975836	HTR1F	rs56398417	C	T	-0.0465379	0.103258	-0.24892	0.155844	0.652645	0.978693	Lipid	Neurotransmitters
Gamma glutamyl transferase	3	87975836	HTR1F	rs56398417	C	T	-1.82054	2.11386	-5.96364	2.32255	0.390026	0.860452	Liver function	Neurotransmitters
HbA1c	3	87975836	HTR1F	rs56398417	C	T	-0.0128527	0.139723	-0.286705	0.260999	0.926791	0.988144	Glycaemic	Neurotransmitters
Creatinine	3	87975836	HTR1F	rs56398417	C	T	-3.01628	2.68264	-8.27415	2.24159	0.262059	0.67344	Kidney function	Neurotransmitters
Weight	3	87975836	HTR1F	rs56398417	C	T	-0.524927	0.67402	-1.84598	0.796129	0.43692	0.72863	Anthropometric	Neurotransmitters
Triglycerides	3	87975836	HTR1F	rs56398417	C	T	-0.0437494	0.0702362	-0.18141	0.0939111	0.533991	0.977811	Lipid	Neurotransmitters
HOMA IR	3	87975836	HTR1F	rs56398417	C	T	-0.224004	0.364369	-0.938154	0.490146	0.539329	0.906247	Glycaemic	Neurotransmitters
Waist circumference	3	87975836	HTR1F	rs56398417	C	T	2.07736	1.28322	-0.437709	4.59243	0.106884	0.698706	Anthropometric	Neurotransmitters
High density lipoprotein	3	87975836	HTR1F	rs56398417	C	T	-0.0144551	0.0173208	-0.0484033	0.0194932	0.404862	0.704107	Lipid	Neurotransmitters
Tumor necrosis factor alpha	3	87975836	HTR1F	rs56398417	C	T	-1.34018	1.84148	-4.94942	2.26907	0.467515	0.785493	Inflammation	Neurotransmitters
Microalbumin	3	87975836	HTR1F	rs56398417	C	T	-4.43087	1.79545	-7.94988	-0.911859	0.0143422	0.286844	Kidney function	Neurotransmitters
Sodium	3	87975836	HTR1F	rs56398417	C	T	0.304455	0.573152	-0.818903	1.42781	0.595811	0.979307	Kidney function	Neurotransmitters
Postprandial insulin	3	87975836	HTR1F	rs56398417	C	T	0.0481361	1.52766	-2.94602	3.0423	0.974891	0.992548	Glycaemic	Neurotransmitters
Systolic blood pressure	3	87975836	HTR1F	rs56398417	C	T	0.423029	1.62788	-2.76756	3.61362	0.795208	0.990861	Blood pressure	Neurotransmitters
Urea	3	87975836	HTR1F	rs56398417	C	T	-0.231136	0.276251	-0.772578	0.310305	0.403658	0.980569	Kidney function	Neurotransmitters
C-reactive protein	3	159995680	IL12A	rs568408	G	A	-0.0266411	0.207753	-0.433829	0.380546	0.898078	0.921105	Inflammation	Inflammatory mediators
Low density lipoprotein	3	159995680	IL12A	rs568408	G	A	-0.00612163	0.0220878	-0.0494128	0.0371696	0.781919	0.819882	Lipid	Inflammatory mediators
Fasting glucose	3	159995680	IL12A	rs568408	G	A	0.108392	0.163742	-0.212537	0.429321	0.50867	0.748393	Glycaemic	Inflammatory mediators
Fasting insulin	3	159995680	IL12A	rs568408	G	A	-0.377868	0.826279	-1.99734	1.24161	0.647887	0.995134	Glycaemic	Inflammatory mediators
Alanine aminotransferase	3	159995680	IL12A	rs568408	G	A	0.600997	1.30926	-1.9651	3.1671	0.646651	0.914779	Liver function	Inflammatory mediators
Body mass index	3	159995680	IL12A	rs568408	G	A	-0.324289	0.265063	-0.843803	0.195225	0.222443	0.702008	Anthropometric	Inflammatory mediators
Albumin	3	159995680	IL12A	rs568408	G	A	0.360946	0.578113	-0.772134	1.49403	0.533029	0.953451	Kidney function	Inflammatory mediators
Weight	3	159995680	IL12A	rs568408	G	A	-0.562056	0.543804	-1.62789	0.503781	0.30245	0.72863	Anthropometric	Inflammatory mediators
Mean arterial pressure	3	159995680	IL12A	rs568408	G	A	-0.719267	0.709962	-2.11077	0.672232	0.312102	0.937419	Blood pressure	Inflammatory mediators
Microalbumin	3	159995680	IL12A	rs568408	G	A	-2.48124	1.48086	-5.38367	0.421198	0.0952181	0.634787	Kidney function	Inflammatory mediators
Creatinine	3	159995680	IL12A	rs568408	G	A	-1.50487	2.15577	-5.73009	2.72035	0.485856	0.833816	Kidney function	Inflammatory mediators
Pulse pressure	3	159995680	IL12A	rs568408	G	A	0.804044	1.28822	-1.72082	3.3289	0.533163	0.940245	Blood pressure	Inflammatory mediators
Diastolic blood pressure	3	159995680	IL12A	rs568408	G	A	-0.946023	0.629783	-2.18037	0.288328	0.134469	0.768393	Blood pressure	Inflammatory mediators
Erythrocyte sedimentation rate	3	159995680	IL12A	rs568408	G	A	-1.22202	1.14213	-3.46056	1.01652	0.285797	0.819044	Inflammation	Inflammatory mediators
Sodium	3	159995680	IL12A	rs568408	G	A	-1.26314	0.497439	-2.23811	-0.288182	0.0117827	0.294765	Kidney function	Inflammatory mediators
High density lipoprotein	3	159995680	IL12A	rs568408	G	A	0.0148643	0.0141181	-0.0128066	0.0425352	0.293536	0.704107	Lipid	Inflammatory mediators
Height	3	159995680	IL12A	rs568408	G	A	0.442311	0.668691	-0.868299	1.75292	0.508996	0.88815	Anthropometric	Inflammatory mediators
Aspartate aminotransferase	3	159995680	IL12A	rs568408	G	A	0.15614	1.2558	-2.30518	2.61746	0.901161	0.965205	Liver function	Inflammatory mediators
HOMA IR	3	159995680	IL12A	rs568408	G	A	0.0411278	0.307705	-0.561963	0.644219	0.893791	0.940833	Glycaemic	Inflammatory mediators
Potassium	3	159995680	IL12A	rs568408	G	A	-0.00671361	0.0401143	-0.0853361	0.0719089	0.867235	0.956218	Kidney function	Inflammatory mediators
Tumor necrosis factor alpha	3	159995680	IL12A	rs568408	G	A	-2.11594	1.67363	-5.39619	1.16431	0.207437	0.765369	Inflammation	Inflammatory mediators
Waist-hip ratio	3	159995680	IL12A	rs568408	G	A	-0.00789515	0.00454791	-0.0168089	0.0010186	0.0839339	0.354894	Anthropometric	Inflammatory mediators
Gamma glutamyl transferase	3	159995680	IL12A	rs568408	G	A	1.0836	1.71738	-2.28241	4.44961	0.528707	0.878091	Liver function	Inflammatory mediators
HbA1c	3	159995680	IL12A	rs568408	G	A	-0.102124	0.114169	-0.325891	0.121643	0.372015	0.696563	Glycaemic	Inflammatory mediators
Waist circumference	3	159995680	IL12A	rs568408	G	A	-0.710083	1.02037	-2.70996	1.2898	0.487204	0.808204	Anthropometric	Inflammatory mediators
Fibrinogen	3	159995680	IL12A	rs568408	G	A	-0.211663	0.166473	-0.537944	0.114617	0.204878	0.63449	Liver function	Inflammatory mediators
Hip circumference	3	159995680	IL12A	rs568408	G	A	-0.113348	0.888616	-1.855	1.62831	0.898615	0.988665	Anthropometric	Inflammatory mediators
Urea	3	159995680	IL12A	rs568408	G	A	0.0956848	0.215557	-0.326798	0.518168	0.657544	0.980569	Kidney function	Inflammatory mediators
Systolic blood pressure	3	159995680	IL12A	rs568408	G	A	-0.141979	1.35086	-2.78961	2.50565	0.916388	0.990861	Blood pressure	Inflammatory mediators
Total cholesterol	3	159995680	IL12A	rs568408	G	A	-0.144979	0.0823227	-0.306329	0.0163703	0.0795784	0.636627	Lipid	Inflammatory mediators
Postprandial glucose	3	159995680	IL12A	rs568408	G	A	-0.0611845	0.274874	-0.599928	0.477559	0.824056	0.97429	Glycaemic	Inflammatory mediators
Postprandial insulin	3	159995680	IL12A	rs568408	G	A	0.317573	1.20553	-2.04523	2.68038	0.792461	0.992548	Glycaemic	Inflammatory mediators
Triglycerides	3	159995680	IL12A	rs568408	G	A	0.018465	0.0576986	-0.0946221	0.131552	0.749246	0.977811	Lipid	Inflammatory mediators
Albumin	15	78596058	CHRNA3	rs578776	C	T	0.204668	0.624439	-1.01921	1.42855	0.743438	0.953451	Kidney function	Neurotransmitters
Creatinine	15	78596058	CHRNA3	rs578776	C	T	-0.13859	2.42312	-4.88783	4.61065	0.954448	0.985818	Kidney function	Neurotransmitters
Mean arterial pressure	15	78596058	CHRNA3	rs578776	C	T	0.54094	0.79625	-1.01968	2.10156	0.497704	0.937419	Blood pressure	Neurotransmitters
Sodium	15	78596058	CHRNA3	rs578776	C	T	0.0888953	0.507542	-0.905869	1.08366	0.861142	0.979307	Kidney function	Neurotransmitters
Fasting glucose	15	78596058	CHRNA3	rs578776	C	T	-0.127925	0.16214	-0.445714	0.189864	0.431068	0.748393	Glycaemic	Neurotransmitters
Alanine aminotransferase	15	78596058	CHRNA3	rs578776	C	T	1.0108	1.48079	-1.8915	3.9131	0.495653	0.874981	Liver function	Neurotransmitters
Microalbumin	15	78596058	CHRNA3	rs578776	C	T	0.195129	1.65606	-3.05069	3.44095	0.906324	0.93107	Kidney function	Neurotransmitters
Aspartate aminotransferase	15	78596058	CHRNA3	rs578776	C	T	1.25513	1.40302	-1.49474	4.005	0.372091	0.930228	Liver function	Neurotransmitters
Body mass index	15	78596058	CHRNA3	rs578776	C	T	0.0215526	0.287553	-0.542042	0.585147	0.940329	0.994618	Anthropometric	Neurotransmitters
C-reactive protein	15	78596058	CHRNA3	rs578776	C	T	-0.12124	0.233947	-0.579768	0.337287	0.604871	0.824099	Inflammation	Neurotransmitters
Waist-hip ratio	15	78596058	CHRNA3	rs578776	C	T	-0.00777681	0.00504785	-0.0176704	0.0021168	0.125006	0.372197	Anthropometric	Neurotransmitters
Postprandial glucose	15	78596058	CHRNA3	rs578776	C	T	-0.0192022	0.27725	-0.562602	0.524197	0.944853	0.97429	Glycaemic	Neurotransmitters
Gamma glutamyl transferase	15	78596058	CHRNA3	rs578776	C	T	-0.457895	1.96101	-4.30141	3.38562	0.815615	0.902893	Liver function	Neurotransmitters
Potassium	15	78596058	CHRNA3	rs578776	C	T	-0.0104317	0.0424774	-0.0936859	0.0728225	0.806261	0.956218	Kidney function	Neurotransmitters
Low density lipoprotein	15	78596058	CHRNA3	rs578776	C	T	0.0334243	0.0240783	-0.0137682	0.0806169	0.166651	0.606002	Lipid	Neurotransmitters
Diastolic blood pressure	15	78596058	CHRNA3	rs578776	C	T	-0.0699321	0.735776	-1.51203	1.37216	0.924375	0.973026	Blood pressure	Neurotransmitters
Erythrocyte sedimentation rate	15	78596058	CHRNA3	rs578776	C	T	0.148264	1.16302	-2.13122	2.42775	0.898689	0.972809	Inflammation	Neurotransmitters
HbA1c	15	78596058	CHRNA3	rs578776	C	T	-0.0029828	0.120279	-0.238726	0.23276	0.98024	0.988144	Glycaemic	Neurotransmitters
Pulse pressure	15	78596058	CHRNA3	rs578776	C	T	1.80996	1.42929	-0.991407	4.61132	0.206883	0.940245	Blood pressure	Neurotransmitters
Weight	15	78596058	CHRNA3	rs578776	C	T	0.482855	0.594343	-0.682036	1.64775	0.417527	0.72863	Anthropometric	Neurotransmitters
Fibrinogen	15	78596058	CHRNA3	rs578776	C	T	0.102022	0.18978	-0.269939	0.473983	0.59147	0.831074	Liver function	Neurotransmitters
HOMA IR	15	78596058	CHRNA3	rs578776	C	T	-0.186104	0.32778	-0.828542	0.456333	0.570833	0.906247	Glycaemic	Neurotransmitters
Fasting insulin	15	78596058	CHRNA3	rs578776	C	T	0.1312	0.91644	-1.66499	1.92739	0.886307	0.995134	Glycaemic	Neurotransmitters
High density lipoprotein	15	78596058	CHRNA3	rs578776	C	T	0.00127652	0.0157698	-0.0296317	0.0321847	0.935565	0.959554	Lipid	Neurotransmitters
Tumor necrosis factor alpha	15	78596058	CHRNA3	rs578776	C	T	-0.754988	1.71944	-4.12503	2.61505	0.661075	0.785493	Inflammation	Neurotransmitters
Postprandial insulin	15	78596058	CHRNA3	rs578776	C	T	-0.568878	1.42648	-3.36473	2.22698	0.690472	0.992548	Glycaemic	Neurotransmitters
Waist circumference	15	78596058	CHRNA3	rs578776	C	T	-0.6579	1.16988	-2.95082	1.63502	0.574503	0.836707	Anthropometric	Neurotransmitters
Hip circumference	15	78596058	CHRNA3	rs578776	C	T	0.257266	0.96079	-1.62585	2.14038	0.789159	0.986449	Anthropometric	Neurotransmitters
Systolic blood pressure	15	78596058	CHRNA3	rs578776	C	T	1.74002	1.47531	-1.15154	4.63159	0.239643	0.876391	Blood pressure	Neurotransmitters
Height	15	78596058	CHRNA3	rs578776	C	T	0.271024	0.753365	-1.20554	1.74759	0.719417	0.977188	Anthropometric	Neurotransmitters
Urea	15	78596058	CHRNA3	rs578776	C	T	0.264104	0.246577	-0.219178	0.747386	0.285437	0.980569	Kidney function	Neurotransmitters
Triglycerides	15	78596058	CHRNA3	rs578776	C	T	0.0235335	0.0635324	-0.100988	0.148055	0.711468	0.977811	Lipid	Neurotransmitters
Total cholesterol	15	78596058	CHRNA3	rs578776	C	T	0.143031	0.0946214	-0.0424239	0.328485	0.132227	0.755585	Lipid	Neurotransmitters
Diastolic blood pressure	1	23192984	HTR1D	rs623988	G	A	0.235035	0.600625	-0.942168	1.41224	0.695936	0.973026	Blood pressure	Neurotransmitters
Aspartate aminotransferase	1	23192984	HTR1D	rs623988	G	A	0.49703	1.18144	-1.81855	2.81261	0.674379	0.94505	Liver function	Neurotransmitters
C-reactive protein	1	23192984	HTR1D	rs623988	G	A	0.264278	0.193426	-0.11483	0.643386	0.173215	0.629874	Inflammation	Neurotransmitters
Fibrinogen	1	23192984	HTR1D	rs623988	G	A	0.0344289	0.156694	-0.272686	0.341544	0.826289	0.893285	Liver function	Neurotransmitters
Body mass index	1	23192984	HTR1D	rs623988	G	A	0.288604	0.239951	-0.181692	0.7589	0.230338	0.702008	Anthropometric	Neurotransmitters
Fasting insulin	1	23192984	HTR1D	rs623988	G	A	0.225306	0.759897	-1.26407	1.71468	0.767127	0.995134	Glycaemic	Neurotransmitters
Erythrocyte sedimentation rate	1	23192984	HTR1D	rs623988	G	A	1.13226	1.02642	-0.879485	3.14401	0.271165	0.819044	Inflammation	Neurotransmitters
Gamma glutamyl transferase	1	23192984	HTR1D	rs623988	G	A	1.87638	1.59364	-1.2471	4.99985	0.240279	0.848342	Liver function	Neurotransmitters
Albumin	1	23192984	HTR1D	rs623988	G	A	-0.612755	0.527281	-1.64621	0.420697	0.24643	0.953451	Kidney function	Neurotransmitters
Mean arterial pressure	1	23192984	HTR1D	rs623988	G	A	0.624864	0.649687	-0.648498	1.89823	0.337195	0.937419	Blood pressure	Neurotransmitters
Postprandial insulin	1	23192984	HTR1D	rs623988	G	A	-0.031199	1.15335	-2.29173	2.22933	0.978443	0.992548	Glycaemic	Neurotransmitters
Fasting glucose	1	23192984	HTR1D	rs623988	G	A	-0.0523774	0.14354	-0.333711	0.228956	0.715532	0.781982	Glycaemic	Neurotransmitters
High density lipoprotein	1	23192984	HTR1D	rs623988	G	A	-0.0138746	0.0130643	-0.0394802	0.0117311	0.289371	0.704107	Lipid	Neurotransmitters
Microalbumin	1	23192984	HTR1D	rs623988	G	A	-0.930148	1.37242	-3.62005	1.75975	0.498635	0.78049	Kidney function	Neurotransmitters
Hip circumference	1	23192984	HTR1D	rs623988	G	A	1.49551	0.807591	-0.0873393	3.07836	0.0653682	0.562218	Anthropometric	Neurotransmitters
Sodium	1	23192984	HTR1D	rs623988	G	A	0.818569	0.429522	-0.0232792	1.66042	0.0579609	0.463687	Kidney function	Neurotransmitters
Creatinine	1	23192984	HTR1D	rs623988	G	A	2.09021	2.02623	-1.88113	6.06156	0.303383	0.713844	Kidney function	Neurotransmitters
Waist-hip ratio	1	23192984	HTR1D	rs623988	G	A	0.00317198	0.00407524	-0.00481535	0.0111593	0.437181	0.69949	Anthropometric	Neurotransmitters
Postprandial glucose	1	23192984	HTR1D	rs623988	G	A	-0.0869545	0.253261	-0.583337	0.409428	0.731665	0.97429	Glycaemic	Neurotransmitters
HOMA IR	1	23192984	HTR1D	rs623988	G	A	-0.0886695	0.275259	-0.628168	0.450829	0.747654	0.906247	Glycaemic	Neurotransmitters
HbA1c	1	23192984	HTR1D	rs623988	G	A	-0.255342	0.103686	-0.458563	-0.052121	0.0145493	0.290985	Glycaemic	Neurotransmitters
Alanine aminotransferase	1	23192984	HTR1D	rs623988	G	A	1.20632	1.23276	-1.20985	3.62248	0.328858	0.874981	Liver function	Neurotransmitters
Height	1	23192984	HTR1D	rs623988	G	A	-0.0506449	0.623042	-1.27178	1.17049	0.935287	0.99765	Anthropometric	Neurotransmitters
Triglycerides	1	23192984	HTR1D	rs623988	G	A	-0.0442087	0.0529905	-0.148068	0.0596508	0.405015	0.977811	Lipid	Neurotransmitters
Systolic blood pressure	1	23192984	HTR1D	rs623988	G	A	1.21855	1.22839	-1.18905	3.62616	0.322277	0.876391	Blood pressure	Neurotransmitters
Low density lipoprotein	1	23192984	HTR1D	rs623988	G	A	0.0417824	0.0203928	0.00181322	0.0817516	0.0416396	0.606002	Lipid	Neurotransmitters
Weight	1	23192984	HTR1D	rs623988	G	A	0.703279	0.507389	-0.291185	1.69774	0.167102	0.72863	Anthropometric	Neurotransmitters
Total cholesterol	1	23192984	HTR1D	rs623988	G	A	0.0226528	0.0779784	-0.130182	0.175488	0.771701	0.978693	Lipid	Neurotransmitters
Urea	1	23192984	HTR1D	rs623988	G	A	0.0313635	0.208879	-0.378031	0.440758	0.88078	0.980569	Kidney function	Neurotransmitters
Pulse pressure	1	23192984	HTR1D	rs623988	G	A	0.983518	1.20186	-1.37207	3.33911	0.414041	0.940245	Blood pressure	Neurotransmitters
Tumor necrosis factor alpha	1	23192984	HTR1D	rs623988	G	A	0.622135	1.3913	-2.10477	3.34904	0.655192	0.785493	Inflammation	Neurotransmitters
Potassium	1	23192984	HTR1D	rs623988	G	A	0.0226954	0.0362837	-0.0484193	0.0938101	0.53228	0.956218	Kidney function	Neurotransmitters
Waist circumference	1	23192984	HTR1D	rs623988	G	A	1.80702	0.966948	-0.0881652	3.7022	0.062958	0.62958	Anthropometric	Neurotransmitters
Mean arterial pressure	6	77462543	HTR1B	rs6296	G	C	-0.435762	0.602554	-1.61675	0.745221	0.470185	0.937419	Blood pressure	Neurotransmitters
Erythrocyte sedimentation rate	6	77462543	HTR1B	rs6296	G	C	0.413922	0.974945	-1.49694	2.32478	0.671495	0.9262	Inflammation	Neurotransmitters
Fibrinogen	6	77462543	HTR1B	rs6296	G	C	0.251655	0.141231	-0.0251536	0.528464	0.0758872	0.505915	Liver function	Neurotransmitters
Waist-hip ratio	6	77462543	HTR1B	rs6296	G	C	-0.00272446	0.00370483	-0.00998579	0.00453688	0.462742	0.711911	Anthropometric	Neurotransmitters
Gamma glutamyl transferase	6	77462543	HTR1B	rs6296	G	C	1.55089	1.47461	-1.3393	4.44108	0.293858	0.860452	Liver function	Neurotransmitters
Diastolic blood pressure	6	77462543	HTR1B	rs6296	G	C	-0.362187	0.537096	-1.41487	0.690502	0.500668	0.973026	Blood pressure	Neurotransmitters
Low density lipoprotein	6	77462543	HTR1B	rs6296	G	C	-0.00591301	0.0182463	-0.041675	0.029849	0.746137	0.819882	Lipid	Neurotransmitters
Postprandial glucose	6	77462543	HTR1B	rs6296	G	C	0.0718033	0.23875	-0.396138	0.539745	0.763837	0.97429	Glycaemic	Neurotransmitters
Aspartate aminotransferase	6	77462543	HTR1B	rs6296	G	C	1.02678	1.08165	-1.09323	3.14678	0.343329	0.915543	Liver function	Neurotransmitters
C-reactive protein	6	77462543	HTR1B	rs6296	G	C	0.0749111	0.175556	-0.269173	0.418995	0.669931	0.824099	Inflammation	Neurotransmitters
Fasting insulin	6	77462543	HTR1B	rs6296	G	C	0.763333	0.701373	-0.611334	2.138	0.277408	0.792596	Glycaemic	Neurotransmitters
Height	6	77462543	HTR1B	rs6296	G	C	-0.759574	0.571501	-1.8797	0.360548	0.184933	0.804195	Anthropometric	Neurotransmitters
Hip circumference	6	77462543	HTR1B	rs6296	G	C	-0.369491	0.759724	-1.85852	1.11954	0.627112	0.936419	Anthropometric	Neurotransmitters
Fasting glucose	6	77462543	HTR1B	rs6296	G	C	0.122971	0.135595	-0.142792	0.388733	0.365266	0.748393	Glycaemic	Neurotransmitters
Potassium	6	77462543	HTR1B	rs6296	G	C	-0.00352806	0.0362114	-0.0745012	0.0674451	0.922457	0.956218	Kidney function	Neurotransmitters
Weight	6	77462543	HTR1B	rs6296	G	C	-0.0841515	0.482614	-1.03006	0.861754	0.861707	0.947334	Anthropometric	Neurotransmitters
Alanine aminotransferase	6	77462543	HTR1B	rs6296	G	C	1.11604	1.1216	-1.08225	3.31432	0.320598	0.874981	Liver function	Neurotransmitters
Microalbumin	6	77462543	HTR1B	rs6296	G	C	0.285364	1.27606	-2.21566	2.78639	0.823214	0.889961	Kidney function	Neurotransmitters
HbA1c	6	77462543	HTR1B	rs6296	G	C	0.0797555	0.0973261	-0.111	0.270511	0.41324	0.696563	Glycaemic	Neurotransmitters
High density lipoprotein	6	77462543	HTR1B	rs6296	G	C	-0.0107015	0.0122167	-0.0346458	0.0132429	0.381821	0.704107	Lipid	Neurotransmitters
Pulse pressure	6	77462543	HTR1B	rs6296	G	C	-0.362356	1.10197	-2.52217	1.79746	0.742541	0.972342	Blood pressure	Neurotransmitters
Postprandial insulin	6	77462543	HTR1B	rs6296	G	C	1.64383	1.04024	-0.395	3.68266	0.115213	0.384044	Glycaemic	Neurotransmitters
Body mass index	6	77462543	HTR1B	rs6296	G	C	0.279405	0.22227	-0.156236	0.715046	0.209813	0.702008	Anthropometric	Neurotransmitters
Albumin	6	77462543	HTR1B	rs6296	G	C	0.0156347	0.490021	-0.944789	0.976058	0.97457	0.993525	Kidney function	Neurotransmitters
Creatinine	6	77462543	HTR1B	rs6296	G	C	0.209454	1.83845	-3.39384	3.81274	0.909377	0.985818	Kidney function	Neurotransmitters
Triglycerides	6	77462543	HTR1B	rs6296	G	C	-0.0919089	0.0490514	-0.188048	0.00423002	0.0620401	0.942975	Lipid	Neurotransmitters
HOMA IR	6	77462543	HTR1B	rs6296	G	C	0.349772	0.254735	-0.149499	0.849044	0.170857	0.617977	Glycaemic	Neurotransmitters
Waist circumference	6	77462543	HTR1B	rs6296	G	C	-0.622619	0.872677	-2.33303	1.0878	0.476173	0.808204	Anthropometric	Neurotransmitters
Total cholesterol	6	77462543	HTR1B	rs6296	G	C	-0.00951654	0.0701585	-0.147025	0.127992	0.892203	0.978693	Lipid	Neurotransmitters
Sodium	6	77462543	HTR1B	rs6296	G	C	0.198274	0.420352	-0.6256	1.02215	0.63753	0.979307	Kidney function	Neurotransmitters
Tumor necrosis factor alpha	6	77462543	HTR1B	rs6296	G	C	0.95666	1.38632	-1.76048	3.6738	0.490738	0.785493	Inflammation	Neurotransmitters
Systolic blood pressure	6	77462543	HTR1B	rs6296	G	C	-0.724542	1.15051	-2.9795	1.53042	0.529384	0.920667	Blood pressure	Neurotransmitters
Urea	6	77462543	HTR1B	rs6296	G	C	0.26125	0.192159	-0.115374	0.637874	0.175097	0.875487	Kidney function	Neurotransmitters
Height	13	46895805	HTR2A	rs6313	G	A	0.709633	0.704788	-0.671727	2.09099	0.315378	0.804195	Anthropometric	Neurotransmitters
Hip circumference	13	46895805	HTR2A	rs6313	G	A	-0.65202	0.927604	-2.47009	1.16605	0.483042	0.921659	Anthropometric	Neurotransmitters
C-reactive protein	13	46895805	HTR2A	rs6313	G	A	-0.0522701	0.206552	-0.457104	0.352564	0.800517	0.865424	Inflammation	Neurotransmitters
Diastolic blood pressure	13	46895805	HTR2A	rs6313	G	A	0.100634	0.615306	-1.10534	1.30661	0.870274	0.973026	Blood pressure	Neurotransmitters
Potassium	13	46895805	HTR2A	rs6313	G	A	0.0413279	0.0391189	-0.0353439	0.118	0.292203	0.956218	Kidney function	Neurotransmitters
Low density lipoprotein	13	46895805	HTR2A	rs6313	G	A	0.0114411	0.0224102	-0.0324821	0.0553643	0.61032	0.819882	Lipid	Neurotransmitters
Alanine aminotransferase	13	46895805	HTR2A	rs6313	G	A	1.56968	1.31665	-1.01091	4.15027	0.234797	0.853807	Liver function	Neurotransmitters
Body mass index	13	46895805	HTR2A	rs6313	G	A	-0.0820929	0.269116	-0.60955	0.445364	0.760691	0.975499	Anthropometric	Neurotransmitters
Fasting insulin	13	46895805	HTR2A	rs6313	G	A	1.10123	0.829895	-0.525331	2.7278	0.186243	0.677246	Glycaemic	Neurotransmitters
Weight	13	46895805	HTR2A	rs6313	G	A	0.397835	0.476421	-0.535932	1.3316	0.404822	0.72863	Anthropometric	Neurotransmitters
Mean arterial pressure	13	46895805	HTR2A	rs6313	G	A	0.355867	0.689241	-0.995021	1.70675	0.606285	0.948192	Blood pressure	Neurotransmitters
HOMA IR	13	46895805	HTR2A	rs6313	G	A	0.368232	0.280813	-0.182151	0.918615	0.191462	0.617977	Glycaemic	Neurotransmitters
Creatinine	13	46895805	HTR2A	rs6313	G	A	-0.416028	2.16168	-4.65285	3.82079	0.847607	0.985818	Kidney function	Neurotransmitters
Pulse pressure	13	46895805	HTR2A	rs6313	G	A	0.843872	1.30456	-1.71302	3.40077	0.518568	0.940245	Blood pressure	Neurotransmitters
Fibrinogen	13	46895805	HTR2A	rs6313	G	A	0.248763	0.167948	-0.080408	0.577935	0.140343	0.63449	Liver function	Neurotransmitters
Erythrocyte sedimentation rate	13	46895805	HTR2A	rs6313	G	A	-0.318584	1.06523	-2.40639	1.76922	0.765234	0.956543	Inflammation	Neurotransmitters
Fasting glucose	13	46895805	HTR2A	rs6313	G	A	0.130285	0.1393	-0.142737	0.403307	0.350922	0.748393	Glycaemic	Neurotransmitters
Albumin	13	46895805	HTR2A	rs6313	G	A	-0.566611	0.591904	-1.72672	0.5935	0.339745	0.953451	Kidney function	Neurotransmitters
Total cholesterol	13	46895805	HTR2A	rs6313	G	A	0.0168128	0.08028	-0.140533	0.174159	0.834357	0.978693	Lipid	Neurotransmitters
Aspartate aminotransferase	13	46895805	HTR2A	rs6313	G	A	1.88886	1.25485	-0.570598	4.34831	0.134053	0.85463	Liver function	Neurotransmitters
Urea	13	46895805	HTR2A	rs6313	G	A	0.530171	0.231048	0.0773243	0.983017	0.0229349	0.305799	Kidney function	Neurotransmitters
Waist circumference	13	46895805	HTR2A	rs6313	G	A	-0.169263	1.0896	-2.30484	1.96631	0.876728	0.947814	Anthropometric	Neurotransmitters
High density lipoprotein	13	46895805	HTR2A	rs6313	G	A	0.0194627	0.0143324	-0.00862818	0.0475536	0.176216	0.640784	Lipid	Neurotransmitters
Waist-hip ratio	13	46895805	HTR2A	rs6313	G	A	0.00419147	0.00452316	-0.00467377	0.0130567	0.355368	0.664878	Anthropometric	Neurotransmitters
Microalbumin	13	46895805	HTR2A	rs6313	G	A	1.68602	1.55704	-1.36574	4.73777	0.280365	0.78049	Kidney function	Neurotransmitters
Sodium	13	46895805	HTR2A	rs6313	G	A	-0.0136438	0.463647	-0.922376	0.895088	0.976557	0.979307	Kidney function	Neurotransmitters
Systolic blood pressure	13	46895805	HTR2A	rs6313	G	A	0.944506	1.34054	-1.68291	3.57192	0.482015	0.876391	Blood pressure	Neurotransmitters
Postprandial glucose	13	46895805	HTR2A	rs6313	G	A	0.278626	0.241931	-0.195549	0.752802	0.251015	0.97429	Glycaemic	Neurotransmitters
Gamma glutamyl transferase	13	46895805	HTR2A	rs6313	G	A	2.11224	1.71681	-1.25265	5.47713	0.220218	0.848342	Liver function	Neurotransmitters
HbA1c	13	46895805	HTR2A	rs6313	G	A	0.0319058	0.110095	-0.183877	0.247689	0.772309	0.988144	Glycaemic	Neurotransmitters
Tumor necrosis factor alpha	13	46895805	HTR2A	rs6313	G	A	-1.69087	1.55313	-4.73493	1.3532	0.277781	0.765369	Inflammation	Neurotransmitters
Triglycerides	13	46895805	HTR2A	rs6313	G	A	0.0789271	0.0568082	-0.0324148	0.190269	0.166478	0.942975	Lipid	Neurotransmitters
Postprandial insulin	13	46895805	HTR2A	rs6313	G	A	1.36874	1.20219	-0.98751	3.725	0.256443	0.696449	Glycaemic	Neurotransmitters
Albumin	X	114731326	HTR2C	rs6318	G	C	-0.750128	0.66244	-2.04849	0.548229	0.258617	0.953451	Kidney function	Neurotransmitters
Potassium	X	114731326	HTR2C	rs6318	G	C	0.00890385	0.0476594	-0.0845069	0.102315	0.851959	0.956218	Kidney function	Neurotransmitters
C-reactive protein	X	114731326	HTR2C	rs6318	G	C	0.173886	0.248206	-0.31259	0.660361	0.484257	0.807094	Inflammation	Neurotransmitters
Alanine aminotransferase	X	114731326	HTR2C	rs6318	G	C	2.64055	1.53676	-0.37145	5.65255	0.0870507	0.689042	Liver function	Neurotransmitters
Aspartate aminotransferase	X	114731326	HTR2C	rs6318	G	C	1.02643	1.50676	-1.92676	3.97962	0.496397	0.94505	Liver function	Neurotransmitters
Body mass index	X	114731326	HTR2C	rs6318	G	C	1.28616	0.295498	0.706999	1.86533	1.99897e-05	0.000399793	Anthropometric	Neurotransmitters
Creatinine	X	114731326	HTR2C	rs6318	G	C	0.168138	2.5777	-4.88405	5.22033	0.948047	0.985818	Kidney function	Neurotransmitters
Height	X	114731326	HTR2C	rs6318	G	C	-2.81685	0.783622	-4.35272	-1.28098	0.000394799	0.00789598	Anthropometric	Neurotransmitters
Waist-hip ratio	X	114731326	HTR2C	rs6318	G	C	0.0105336	0.00534987	4.8029e-05	0.0210192	0.0501201	0.299824	Anthropometric	Neurotransmitters
Microalbumin	X	114731326	HTR2C	rs6318	G	C	1.95958	1.74205	-1.45477	5.37393	0.261776	0.78049	Kidney function	Neurotransmitters
Sodium	X	114731326	HTR2C	rs6318	G	C	-0.242591	0.566982	-1.35385	0.868673	0.669138	0.979307	Kidney function	Neurotransmitters
Fasting insulin	X	114731326	HTR2C	rs6318	G	C	-0.373345	0.961574	-2.258	1.51131	0.698168	0.995134	Glycaemic	Neurotransmitters
Diastolic blood pressure	X	114731326	HTR2C	rs6318	G	C	1.17694	0.765082	-0.322596	2.67647	0.125306	0.768393	Blood pressure	Neurotransmitters
Erythrocyte sedimentation rate	X	114731326	HTR2C	rs6318	G	C	2.07418	1.3008	-0.475337	4.62371	0.112147	0.640838	Inflammation	Neurotransmitters
Urea	X	114731326	HTR2C	rs6318	G	C	-0.1993	0.261178	-0.711199	0.312598	0.446169	0.980569	Kidney function	Neurotransmitters
Waist circumference	X	114731326	HTR2C	rs6318	G	C	3.75175	1.22148	1.35769	6.14581	0.00237766	0.0475532	Anthropometric	Neurotransmitters
Weight	X	114731326	HTR2C	rs6318	G	C	0.632025	0.65076	-0.643442	1.90749	0.33243	0.72863	Anthropometric	Neurotransmitters
Hip circumference	X	114731326	HTR2C	rs6318	G	C	2.61192	1.04097	0.571653	4.6522	0.0127691	0.255382	Anthropometric	Neurotransmitters
Gamma glutamyl transferase	X	114731326	HTR2C	rs6318	G	C	5.24752	2.02181	1.28484	9.2102	0.0100337	0.401346	Liver function	Neurotransmitters
Fasting glucose	X	114731326	HTR2C	rs6318	G	C	0.18451	0.170307	-0.149286	0.518306	0.279729	0.748393	Glycaemic	Neurotransmitters
Low density lipoprotein	X	114731326	HTR2C	rs6318	G	C	0.0211172	0.0260106	-0.0298626	0.072097	0.417678	0.819882	Lipid	Neurotransmitters
Fibrinogen	X	114731326	HTR2C	rs6318	G	C	-0.0811414	0.200211	-0.473548	0.311265	0.685636	0.831074	Liver function	Neurotransmitters
Triglycerides	X	114731326	HTR2C	rs6318	G	C	0.0503041	0.0686973	-0.0843401	0.184948	0.464732	0.977811	Lipid	Neurotransmitters
HOMA IR	X	114731326	HTR2C	rs6318	G	C	-0.0971049	0.340777	-0.765015	0.570805	0.775929	0.912858	Glycaemic	Neurotransmitters
High density lipoprotein	X	114731326	HTR2C	rs6318	G	C	-0.0252116	0.0166234	-0.0577928	0.0073696	0.130686	0.640784	Lipid	Neurotransmitters
Pulse pressure	X	114731326	HTR2C	rs6318	G	C	1.19739	1.55331	-1.84704	4.24182	0.441556	0.940245	Blood pressure	Neurotransmitters
Mean arterial pressure	X	114731326	HTR2C	rs6318	G	C	1.65211	0.836558	0.012483	3.29173	0.0494418	0.494418	Blood pressure	Neurotransmitters
Postprandial glucose	X	114731326	HTR2C	rs6318	G	C	0.417561	0.297908	-0.166329	1.00145	0.162325	0.97429	Glycaemic	Neurotransmitters
HbA1c	X	114731326	HTR2C	rs6318	G	C	-0.100624	0.134583	-0.364402	0.163154	0.455398	0.700613	Glycaemic	Neurotransmitters
Tumor necrosis factor alpha	X	114731326	HTR2C	rs6318	G	C	2.67441	1.91366	-1.07629	6.42512	0.163553	0.765369	Inflammation	Neurotransmitters
Total cholesterol	X	114731326	HTR2C	rs6318	G	C	-0.0423118	0.100094	-0.238493	0.153869	0.672881	0.978693	Lipid	Neurotransmitters
Postprandial insulin	X	114731326	HTR2C	rs6318	G	C	0.226599	1.42581	-2.56794	3.02113	0.873862	0.992548	Glycaemic	Neurotransmitters
Systolic blood pressure	X	114731326	HTR2C	rs6318	G	C	2.37433	1.59488	-0.75158	5.50023	0.137891	0.876391	Blood pressure	Neurotransmitters
Aspartate aminotransferase	2	634905	TMEM18	rs6548238	C	T	0.348542	1.25142	-2.1042	2.80128	0.780824	0.965205	Liver function	Adiposity
Diastolic blood pressure	2	634905	TMEM18	rs6548238	C	T	0.338612	0.632524	-0.901112	1.57834	0.592852	0.973026	Blood pressure	Adiposity
Hip circumference	2	634905	TMEM18	rs6548238	C	T	-0.0531092	0.877152	-1.7723	1.66608	0.951764	0.995775	Anthropometric	Adiposity
Gamma glutamyl transferase	2	634905	TMEM18	rs6548238	C	T	2.11215	1.6989	-1.21764	5.44193	0.214837	0.848342	Liver function	Adiposity
C-reactive protein	2	634905	TMEM18	rs6548238	C	T	-0.0924667	0.202319	-0.489006	0.304072	0.648008	0.824099	Inflammation	Adiposity
Fasting insulin	2	634905	TMEM18	rs6548238	C	T	-0.324949	0.809566	-1.91167	1.26177	0.688447	0.995134	Glycaemic	Adiposity
Fibrinogen	2	634905	TMEM18	rs6548238	C	T	-0.0959211	0.164181	-0.41771	0.225868	0.559538	0.831074	Liver function	Adiposity
Erythrocyte sedimentation rate	2	634905	TMEM18	rs6548238	C	T	0.508884	1.12382	-1.69376	2.71153	0.65104	0.9262	Inflammation	Adiposity
Fasting glucose	2	634905	TMEM18	rs6548238	C	T	0.0929906	0.15651	-0.213764	0.399745	0.552901	0.748393	Glycaemic	Adiposity
HbA1c	2	634905	TMEM18	rs6548238	C	T	0.0877486	0.110783	-0.129382	0.304879	0.429001	0.696563	Glycaemic	Adiposity
Height	2	634905	TMEM18	rs6548238	C	T	0.178604	0.667714	-1.13009	1.4873	0.789296	0.99765	Anthropometric	Adiposity
Mean arterial pressure	2	634905	TMEM18	rs6548238	C	T	0.356096	0.709866	-1.03522	1.74741	0.616325	0.948192	Blood pressure	Adiposity
HOMA IR	2	634905	TMEM18	rs6548238	C	T	0.0573396	0.294154	-0.519191	0.633871	0.845591	0.925224	Glycaemic	Adiposity
Body mass index	2	634905	TMEM18	rs6548238	C	T	-0.124022	0.25823	-0.630144	0.382099	0.631411	0.975499	Anthropometric	Adiposity
High density lipoprotein	2	634905	TMEM18	rs6548238	C	T	-0.012694	0.0141863	-0.0404987	0.0151106	0.371672	0.704107	Lipid	Adiposity
Waist-hip ratio	2	634905	TMEM18	rs6548238	C	T	0.000188287	0.00437432	-0.00838522	0.00876179	0.965698	0.971005	Anthropometric	Adiposity
Triglycerides	2	634905	TMEM18	rs6548238	C	T	-0.00510597	0.0571876	-0.117192	0.10698	0.928921	0.977811	Lipid	Adiposity
Microalbumin	2	634905	TMEM18	rs6548238	C	T	1.44986	1.46758	-1.42656	4.32627	0.32406	0.78049	Kidney function	Adiposity
Potassium	2	634905	TMEM18	rs6548238	C	T	-0.106664	0.0411523	-0.187321	-0.0260066	0.0100541	0.134055	Kidney function	Adiposity
Low density lipoprotein	2	634905	TMEM18	rs6548238	C	T	0.0383797	0.0209511	-0.00268368	0.0794431	0.0680521	0.606002	Lipid	Adiposity
Postprandial glucose	2	634905	TMEM18	rs6548238	C	T	0.0587881	0.2751	-0.480398	0.597974	0.830942	0.97429	Glycaemic	Adiposity
Urea	2	634905	TMEM18	rs6548238	C	T	-0.103839	0.222202	-0.539347	0.331669	0.640642	0.980569	Kidney function	Adiposity
Waist circumference	2	634905	TMEM18	rs6548238	C	T	-0.196265	1.01268	-2.18108	1.78855	0.846469	0.947814	Anthropometric	Adiposity
Weight	2	634905	TMEM18	rs6548238	C	T	-0.150744	0.555677	-1.23985	0.938362	0.786379	0.925152	Anthropometric	Adiposity
Pulse pressure	2	634905	TMEM18	rs6548238	C	T	0.136618	1.30796	-2.42694	2.70018	0.916888	0.972342	Blood pressure	Adiposity
Postprandial insulin	2	634905	TMEM18	rs6548238	C	T	-2.11232	1.20037	-4.465	0.240353	0.0795653	0.365575	Glycaemic	Adiposity
Systolic blood pressure	2	634905	TMEM18	rs6548238	C	T	0.47523	1.36192	-2.19409	3.14455	0.727401	0.990861	Blood pressure	Adiposity
Albumin	2	634905	TMEM18	rs6548238	C	T	0.0271032	0.565708	-1.08166	1.13587	0.961823	0.993525	Kidney function	Adiposity
Creatinine	2	634905	TMEM18	rs6548238	C	T	-2.56353	2.11749	-6.71374	1.58667	0.22707	0.648772	Kidney function	Adiposity
Alanine aminotransferase	2	634905	TMEM18	rs6548238	C	T	0.336688	1.29425	-2.2	2.87337	0.79495	0.974653	Liver function	Adiposity
Sodium	2	634905	TMEM18	rs6548238	C	T	-0.269343	0.487326	-1.22448	0.685799	0.580921	0.979307	Kidney function	Adiposity
Tumor necrosis factor alpha	2	634905	TMEM18	rs6548238	C	T	-0.248185	1.59835	-3.3809	2.88453	0.876718	0.922861	Inflammation	Adiposity
Total cholesterol	2	634905	TMEM18	rs6548238	C	T	-0.0394603	0.0807396	-0.197707	0.118786	0.625418	0.978693	Lipid	Adiposity
Erythrocyte sedimentation rate	3	10289773	GHRL	rs696217	G	A	1.39477	1.11394	-0.788518	3.57807	0.211645	0.819044	Inflammation	Adiposity
Hip circumference	3	10289773	GHRL	rs696217	G	A	0.351816	0.89063	-1.39379	2.09742	0.693148	0.962788	Anthropometric	Adiposity
HOMA IR	3	10289773	GHRL	rs696217	G	A	-0.136641	0.299816	-0.724269	0.450988	0.648946	0.906247	Glycaemic	Adiposity
Diastolic blood pressure	3	10289773	GHRL	rs696217	G	A	0.560774	0.617793	-0.650078	1.77163	0.364865	0.973026	Blood pressure	Adiposity
Mean arterial pressure	3	10289773	GHRL	rs696217	G	A	0.985891	0.69272	-0.371816	2.3436	0.155858	0.887518	Blood pressure	Adiposity
Waist-hip ratio	3	10289773	GHRL	rs696217	G	A	0.00405352	0.00447334	-0.00471407	0.0128211	0.365683	0.664878	Anthropometric	Adiposity
Gamma glutamyl transferase	3	10289773	GHRL	rs696217	G	A	1.4875	1.72293	-1.88939	4.86438	0.388728	0.860452	Liver function	Adiposity
C-reactive protein	3	10289773	GHRL	rs696217	G	A	-0.0748342	0.205539	-0.477682	0.328014	0.716083	0.824099	Inflammation	Adiposity
Height	3	10289773	GHRL	rs696217	G	A	-0.230134	0.673608	-1.55038	1.09011	0.732891	0.977188	Anthropometric	Adiposity
Postprandial glucose	3	10289773	GHRL	rs696217	G	A	-0.0521151	0.279755	-0.600426	0.496196	0.852362	0.97429	Glycaemic	Adiposity
Postprandial insulin	3	10289773	GHRL	rs696217	G	A	-1.58043	1.22344	-3.97832	0.817464	0.197558	0.607872	Glycaemic	Adiposity
Potassium	3	10289773	GHRL	rs696217	G	A	-0.0140885	0.0407605	-0.0939776	0.0658005	0.729887	0.956218	Kidney function	Adiposity
Low density lipoprotein	3	10289773	GHRL	rs696217	G	A	0.00547	0.0215016	-0.0366724	0.0476124	0.799385	0.819882	Lipid	Adiposity
Total cholesterol	3	10289773	GHRL	rs696217	G	A	-0.111399	0.0811512	-0.270452	0.0476543	0.171	0.759998	Lipid	Adiposity
Triglycerides	3	10289773	GHRL	rs696217	G	A	0.00869803	0.0572186	-0.103448	0.120844	0.879292	0.977811	Lipid	Adiposity
Microalbumin	3	10289773	GHRL	rs696217	G	A	-0.586964	1.49404	-3.51522	2.34129	0.694731	0.805993	Kidney function	Adiposity
Sodium	3	10289773	GHRL	rs696217	G	A	0.950831	0.487195	-0.00405357	1.90572	0.0520379	0.463687	Kidney function	Adiposity
Pulse pressure	3	10289773	GHRL	rs696217	G	A	1.17694	1.28453	-1.34069	3.69457	0.360379	0.940245	Blood pressure	Adiposity
Fibrinogen	3	10289773	GHRL	rs696217	G	A	0.114436	0.16747	-0.2138	0.442671	0.495005	0.831074	Liver function	Adiposity
Aspartate aminotransferase	3	10289773	GHRL	rs696217	G	A	1.67961	1.27364	-0.81667	4.17589	0.188395	0.85463	Liver function	Adiposity
Fasting glucose	3	10289773	GHRL	rs696217	G	A	-0.0753612	0.159104	-0.387199	0.236477	0.636134	0.748393	Glycaemic	Adiposity
Fasting insulin	3	10289773	GHRL	rs696217	G	A	0.00503029	0.824106	-1.61019	1.62025	0.995134	0.995134	Glycaemic	Adiposity
Alanine aminotransferase	3	10289773	GHRL	rs696217	G	A	0.988181	1.31001	-1.5794	3.55576	0.451324	0.874981	Liver function	Adiposity
Creatinine	3	10289773	GHRL	rs696217	G	A	0.292581	2.15037	-3.92207	4.50723	0.891877	0.985818	Kidney function	Adiposity
Systolic blood pressure	3	10289773	GHRL	rs696217	G	A	1.73772	1.33253	-0.87399	4.34942	0.193348	0.876391	Blood pressure	Adiposity
Tumor necrosis factor alpha	3	10289773	GHRL	rs696217	G	A	0.0370751	1.50842	-2.91937	2.99352	0.98041	0.98041	Inflammation	Adiposity
Weight	3	10289773	GHRL	rs696217	G	A	-0.0882295	0.565829	-1.19723	1.02078	0.876208	0.947334	Anthropometric	Adiposity
Urea	3	10289773	GHRL	rs696217	G	A	-0.0916978	0.21611	-0.515265	0.331869	0.671684	0.980569	Kidney function	Adiposity
Waist circumference	3	10289773	GHRL	rs696217	G	A	0.724387	1.0319	-1.29811	2.74688	0.483304	0.808204	Anthropometric	Adiposity
High density lipoprotein	3	10289773	GHRL	rs696217	G	A	0.00226427	0.0141775	-0.025523	0.0300516	0.873232	0.925904	Lipid	Adiposity
HbA1c	3	10289773	GHRL	rs696217	G	A	-0.206178	0.114352	-0.430303	0.0179476	0.0725308	0.483538	Glycaemic	Adiposity
Albumin	3	10289773	GHRL	rs696217	G	A	-0.124845	0.572836	-1.24758	0.997892	0.827643	0.953451	Kidney function	Adiposity
Body mass index	3	10289773	GHRL	rs696217	G	A	0.0731771	0.262205	-0.440735	0.58709	0.780399	0.975499	Anthropometric	Adiposity
Hip circumference	6	20652486	CDKAL1	rs9295474	C	G	-0.942662	0.876345	-2.66027	0.774943	0.283148	0.871226	Anthropometric	Beta-cell function
Postprandial glucose	6	20652486	CDKAL1	rs9295474	C	G	0.257953	0.281066	-0.292925	0.808832	0.359657	0.97429	Glycaemic	Beta-cell function
Mean arterial pressure	6	20652486	CDKAL1	rs9295474	C	G	-0.532173	0.688629	-1.88186	0.817514	0.440401	0.937419	Blood pressure	Beta-cell function
Low density lipoprotein	6	20652486	CDKAL1	rs9295474	C	G	-0.0213728	0.0223413	-0.0651609	0.0224153	0.339702	0.819882	Lipid	Beta-cell function
Diastolic blood pressure	6	20652486	CDKAL1	rs9295474	C	G	-0.326091	0.608349	-1.51843	0.866251	0.592437	0.973026	Blood pressure	Beta-cell function
Height	6	20652486	CDKAL1	rs9295474	C	G	0.392449	0.66827	-0.917335	1.70223	0.557578	0.88815	Anthropometric	Beta-cell function
C-reactive protein	6	20652486	CDKAL1	rs9295474	C	G	-0.0933727	0.210194	-0.505346	0.318601	0.657282	0.824099	Inflammation	Beta-cell function
Total cholesterol	6	20652486	CDKAL1	rs9295474	C	G	0.0357478	0.0825035	-0.125956	0.197452	0.665193	0.978693	Lipid	Beta-cell function
Postprandial insulin	6	20652486	CDKAL1	rs9295474	C	G	0.189355	1.25441	-2.26924	2.64795	0.88014	0.992548	Glycaemic	Beta-cell function
Systolic blood pressure	6	20652486	CDKAL1	rs9295474	C	G	-0.986039	1.32511	-3.5832	1.61112	0.457532	0.876391	Blood pressure	Beta-cell function
Tumor necrosis factor alpha	6	20652486	CDKAL1	rs9295474	C	G	2.93964	1.50031	-0.000905167	5.88018	0.0512234	0.682979	Inflammation	Beta-cell function
Weight	6	20652486	CDKAL1	rs9295474	C	G	0.214199	0.57209	-0.907077	1.33547	0.708425	0.925152	Anthropometric	Beta-cell function
Waist-hip ratio	6	20652486	CDKAL1	rs9295474	C	G	0.00302415	0.00445968	-0.00571667	0.011765	0.498353	0.738301	Anthropometric	Beta-cell function
HOMA IR	6	20652486	CDKAL1	rs9295474	C	G	0.197079	0.307531	-0.40567	0.799828	0.522233	0.906247	Glycaemic	Beta-cell function
Potassium	6	20652486	CDKAL1	rs9295474	C	G	0.014223	0.0419584	-0.0680139	0.0964599	0.73492	0.956218	Kidney function	Beta-cell function
Fasting insulin	6	20652486	CDKAL1	rs9295474	C	G	0.375081	0.823144	-1.23825	1.98841	0.649039	0.995134	Glycaemic	Beta-cell function
Fibrinogen	6	20652486	CDKAL1	rs9295474	C	G	-0.0556939	0.166273	-0.381583	0.270195	0.737951	0.843372	Liver function	Beta-cell function
Erythrocyte sedimentation rate	6	20652486	CDKAL1	rs9295474	C	G	0.637669	1.12256	-1.56251	2.83785	0.570534	0.9262	Inflammation	Beta-cell function
Fasting glucose	6	20652486	CDKAL1	rs9295474	C	G	0.122413	0.16395	-0.198923	0.443749	0.456003	0.748393	Glycaemic	Beta-cell function
Albumin	6	20652486	CDKAL1	rs9295474	C	G	-0.362892	0.57482	-1.48952	0.763735	0.528434	0.953451	Kidney function	Beta-cell function
Alanine aminotransferase	6	20652486	CDKAL1	rs9295474	C	G	0.636461	1.33051	-1.9713	3.24422	0.632829	0.914779	Liver function	Beta-cell function
Triglycerides	6	20652486	CDKAL1	rs9295474	C	G	0.0725312	0.0568385	-0.0388702	0.183933	0.203151	0.942975	Lipid	Beta-cell function
Urea	6	20652486	CDKAL1	rs9295474	C	G	0.256051	0.228158	-0.19113	0.703231	0.262872	0.980569	Kidney function	Beta-cell function
Waist circumference	6	20652486	CDKAL1	rs9295474	C	G	-0.441948	1.01926	-2.43966	1.55576	0.664969	0.858024	Anthropometric	Beta-cell function
Pulse pressure	6	20652486	CDKAL1	rs9295474	C	G	-0.659947	1.27147	-3.15198	1.83208	0.604208	0.940245	Blood pressure	Beta-cell function
Microalbumin	6	20652486	CDKAL1	rs9295474	C	G	1.12602	1.48304	-1.78068	4.03272	0.448436	0.78049	Kidney function	Beta-cell function
Sodium	6	20652486	CDKAL1	rs9295474	C	G	0.0798274	0.49443	-0.889239	1.04889	0.871872	0.979307	Kidney function	Beta-cell function
High density lipoprotein	6	20652486	CDKAL1	rs9295474	C	G	-0.00802848	0.0143435	-0.0361412	0.0200842	0.576183	0.744247	Lipid	Beta-cell function
Gamma glutamyl transferase	6	20652486	CDKAL1	rs9295474	C	G	3.20291	1.74039	-0.208193	6.61401	0.0669479	0.771351	Liver function	Beta-cell function
HbA1c	6	20652486	CDKAL1	rs9295474	C	G	0.0372683	0.115921	-0.189933	0.26447	0.748114	0.988144	Glycaemic	Beta-cell function
Creatinine	6	20652486	CDKAL1	rs9295474	C	G	3.55624	2.17359	-0.703917	7.8164	0.103121	0.515604	Kidney function	Beta-cell function
Aspartate aminotransferase	6	20652486	CDKAL1	rs9295474	C	G	0.216118	1.29516	-2.32236	2.75459	0.867616	0.965205	Liver function	Beta-cell function
Body mass index	6	20652486	CDKAL1	rs9295474	C	G	-0.106103	0.261651	-0.618929	0.406723	0.68546	0.975499	Anthropometric	Beta-cell function
Postprandial glucose	16	53786615	FTO	rs9939609	T	A	0.172712	0.250806	-0.318859	0.664283	0.491653	0.97429	Glycaemic	Adiposity
Height	16	53786615	FTO	rs9939609	T	A	0.35661	0.60425	-0.827698	1.54092	0.555574	0.88815	Anthropometric	Adiposity
C-reactive protein	16	53786615	FTO	rs9939609	T	A	0.0607243	0.183702	-0.299325	0.420773	0.741236	0.824099	Inflammation	Adiposity
Tumor necrosis factor alpha	16	53786615	FTO	rs9939609	T	A	-2.22286	1.44893	-5.06271	0.616985	0.126174	0.765369	Inflammation	Adiposity
Waist circumference	16	53786615	FTO	rs9939609	T	A	0.630637	0.917692	-1.16801	2.42928	0.492552	0.808204	Anthropometric	Adiposity
Total cholesterol	16	53786615	FTO	rs9939609	T	A	0.0305898	0.0734404	-0.113351	0.17453	0.677359	0.978693	Lipid	Adiposity
Postprandial insulin	16	53786615	FTO	rs9939609	T	A	-0.46891	1.03323	-2.494	1.55618	0.650319	0.992548	Glycaemic	Adiposity
Microalbumin	16	53786615	FTO	rs9939609	T	A	-0.114408	1.32141	-2.70433	2.47551	0.93107	0.93107	Kidney function	Adiposity
Potassium	16	53786615	FTO	rs9939609	T	A	-0.0175631	0.0375917	-0.0912415	0.0561153	0.640731	0.956218	Kidney function	Adiposity
Low density lipoprotein	16	53786615	FTO	rs9939609	T	A	-0.0584926	0.018857	-0.0954518	-0.0215335	0.00212824	0.0851294	Lipid	Adiposity
Hip circumference	16	53786615	FTO	rs9939609	T	A	0.644521	0.785983	-0.895978	2.18502	0.412934	0.921659	Anthropometric	Adiposity
Gamma glutamyl transferase	16	53786615	FTO	rs9939609	T	A	1.77121	1.53215	-1.23176	4.77417	0.248701	0.848342	Liver function	Adiposity
Fasting glucose	16	53786615	FTO	rs9939609	T	A	-0.0480321	0.142696	-0.327711	0.231647	0.736678	0.781982	Glycaemic	Adiposity
Fasting insulin	16	53786615	FTO	rs9939609	T	A	0.301677	0.728642	-1.12644	1.72979	0.679186	0.995134	Glycaemic	Adiposity
Diastolic blood pressure	16	53786615	FTO	rs9939609	T	A	0.729659	0.562051	-0.371941	1.83126	0.195336	0.810432	Blood pressure	Adiposity
Aspartate aminotransferase	16	53786615	FTO	rs9939609	T	A	-0.462164	1.1387	-2.69397	1.76964	0.685161	0.94505	Liver function	Adiposity
Urea	16	53786615	FTO	rs9939609	T	A	-0.308137	0.202254	-0.704548	0.0882749	0.12881	0.850567	Kidney function	Adiposity
Albumin	16	53786615	FTO	rs9939609	T	A	0.402303	0.512482	-0.602143	1.40675	0.433142	0.953451	Kidney function	Adiposity
Weight	16	53786615	FTO	rs9939609	T	A	-0.318343	0.500582	-1.29947	0.662779	0.525354	0.808237	Anthropometric	Adiposity
Triglycerides	16	53786615	FTO	rs9939609	T	A	0.0716822	0.0512626	-0.0287906	0.172155	0.163169	0.942975	Lipid	Adiposity
Systolic blood pressure	16	53786615	FTO	rs9939609	T	A	-1.00477	1.19987	-3.35647	1.34693	0.403117	0.876391	Blood pressure	Adiposity
Sodium	16	53786615	FTO	rs9939609	T	A	1.05777	0.430926	0.213173	1.90237	0.0147382	0.294765	Kidney function	Adiposity
Pulse pressure	16	53786615	FTO	rs9939609	T	A	-1.73443	1.1548	-3.99779	0.528936	0.134297	0.940245	Blood pressure	Adiposity
Mean arterial pressure	16	53786615	FTO	rs9939609	T	A	0.151652	0.627568	-1.07836	1.38166	0.809236	0.952043	Blood pressure	Adiposity
HOMA IR	16	53786615	FTO	rs9939609	T	A	0.0141122	0.267626	-0.510425	0.53865	0.957985	0.957985	Glycaemic	Adiposity
HbA1c	16	53786615	FTO	rs9939609	T	A	-0.0213589	0.100978	-0.219272	0.176554	0.832643	0.988144	Glycaemic	Adiposity
High density lipoprotein	16	53786615	FTO	rs9939609	T	A	0.006796	0.0127963	-0.0182844	0.0318764	0.595797	0.744247	Lipid	Adiposity
Fibrinogen	16	53786615	FTO	rs9939609	T	A	-0.394212	0.146767	-0.68187	-0.106555	0.0076833	0.153666	Liver function	Adiposity
Erythrocyte sedimentation rate	16	53786615	FTO	rs9939609	T	A	-0.204489	1.03651	-2.236	1.82702	0.843753	0.971038	Inflammation	Adiposity
Body mass index	16	53786615	FTO	rs9939609	T	A	-0.187976	0.233612	-0.645847	0.269896	0.421736	0.961381	Anthropometric	Adiposity
Creatinine	16	53786615	FTO	rs9939609	T	A	2.44	1.91682	-1.3169	6.1969	0.204142	0.648772	Kidney function	Adiposity
Alanine aminotransferase	16	53786615	FTO	rs9939609	T	A	0.128809	1.18102	-2.18595	2.44357	0.913232	0.974653	Liver function	Adiposity
Waist-hip ratio	16	53786615	FTO	rs9939609	T	A	0.000516192	0.00395589	-0.00723721	0.0082696	0.896279	0.971005	Anthropometric	Adiposity
Legend: Chr – chromosome; GRCh38 ‒ Genome Reference Consortium Human Build 38; SNV ‒ single nucleotide variant; EA - effect allele; MA - minor allele; MAF ‒ minor allele frequency; Beta ‒ effect; L95 ‒ lower bound of a 95% confidence interval; U95 ‒ upper bound of a 95% confidence interval; P ‒ level of significance; PFDR ‒ level of significance with the Benjamini-Hochberg adjustment. The associa…
